# Supplementary material for: Abnormalities in A-to-I RNA editing patterns in CNS injuries correlate with dynamic changes in cell type composition
Source: Sci Rep. 2017 Mar 7;7:43421. doi: 10.1038/srep43421 (PMC5339895; doi:10.1038/srep43421)
Supplement: Supplementary Tables [file srep43421-s2.xml]

<?xml version="1.0"?>
<Workbook xmlns="urn:schemas-microsoft-com:office:spreadsheet"
 xmlns:o="urn:schemas-microsoft-com:office:office"
 xmlns:x="urn:schemas-microsoft-com:office:excel"
 xmlns:ss="urn:schemas-microsoft-com:office:spreadsheet"
 xmlns:html="http://www.w3.org/TR/REC-html40">
 <DocumentProperties xmlns="urn:schemas-microsoft-com:office:office">
  <Author>galmark</Author>
  <LastAuthor>oded behar</LastAuthor>
  <Created>2016-07-31T08:41:26Z</Created>
  <LastSaved>2017-02-10T11:49:57Z</LastSaved>
  <Version>14.0</Version>
 </DocumentProperties>
 <OfficeDocumentSettings xmlns="urn:schemas-microsoft-com:office:office">
  <AllowPNG/>
 </OfficeDocumentSettings>
 <ExcelWorkbook xmlns="urn:schemas-microsoft-com:office:excel">
  <WindowHeight>9940</WindowHeight>
  <WindowWidth>19880</WindowWidth>
  <WindowTopX>3980</WindowTopX>
  <WindowTopY>0</WindowTopY>
  <TabRatio>600</TabRatio>
  <ActiveSheet>7</ActiveSheet>
  <FirstVisibleSheet>1</FirstVisibleSheet>
  <ProtectStructure>False</ProtectStructure>
  <ProtectWindows>False</ProtectWindows>
 </ExcelWorkbook>
 <Styles>
  <Style ss:ID="Default" ss:Name="Normal">
   <Alignment ss:Vertical="Bottom"/>
   <Borders/>
   <Font ss:FontName="Calibri" x:CharSet="177" x:Family="Swiss" ss:Size="11"
    ss:Color="#000000"/>
   <Interior/>
   <NumberFormat/>
   <Protection/>
  </Style>
  <Style ss:ID="s17" ss:Name="Normal 3">
   <Alignment ss:Vertical="Bottom"/>
   <Borders/>
   <Font ss:FontName="Calibri" x:CharSet="177" x:Family="Swiss" ss:Size="11"
    ss:Color="#000000"/>
   <Interior/>
   <NumberFormat/>
   <Protection/>
  </Style>
  <Style ss:ID="s18" ss:Name="Normal 7">
   <Alignment ss:Vertical="Bottom"/>
   <Borders/>
   <Font ss:FontName="Calibri" x:CharSet="177" x:Family="Swiss" ss:Size="11"
    ss:Color="#000000"/>
   <Interior/>
   <NumberFormat/>
   <Protection/>
  </Style>
  <Style ss:ID="s16" ss:Name="Normal 8">
   <Alignment ss:Vertical="Bottom"/>
   <Borders/>
   <Font ss:FontName="Calibri" x:CharSet="177" x:Family="Swiss" ss:Size="11"
    ss:Color="#000000"/>
   <Interior/>
   <NumberFormat/>
   <Protection/>
  </Style>
  <Style ss:ID="s19">
   <Font ss:FontName="Calibri" x:CharSet="177" x:Family="Swiss" ss:Color="#000000"/>
  </Style>
  <Style ss:ID="s20">
   <Borders/>
   <Font ss:FontName="Calibri" x:CharSet="177" x:Family="Swiss" ss:Color="#000000"/>
  </Style>
  <Style ss:ID="s21">
   <Font ss:FontName="Calibri" x:Family="Swiss" ss:Color="#000000" ss:Bold="1"/>
  </Style>
  <Style ss:ID="s22">
   <Borders>
    <Border ss:Position="Bottom" ss:LineStyle="Continuous" ss:Weight="1"/>
    <Border ss:Position="Left" ss:LineStyle="Continuous" ss:Weight="1"/>
    <Border ss:Position="Right" ss:LineStyle="Continuous" ss:Weight="1"/>
    <Border ss:Position="Top" ss:LineStyle="Continuous" ss:Weight="1"/>
   </Borders>
   <Font ss:FontName="Calibri" x:Family="Swiss" ss:Color="#000000" ss:Bold="1"/>
   <Interior ss:Color="#C0C0C0" ss:Pattern="Solid"/>
  </Style>
  <Style ss:ID="s23">
   <Borders>
    <Border ss:Position="Bottom" ss:LineStyle="Continuous" ss:Weight="1"/>
    <Border ss:Position="Left" ss:LineStyle="Continuous" ss:Weight="1"/>
    <Border ss:Position="Right" ss:LineStyle="Continuous" ss:Weight="1"/>
    <Border ss:Position="Top" ss:LineStyle="Continuous" ss:Weight="1"/>
   </Borders>
   <Font ss:FontName="Calibri" x:CharSet="177" x:Family="Swiss" ss:Color="#000000"/>
  </Style>
  <Style ss:ID="s24">
   <Alignment ss:Horizontal="Left" ss:Vertical="Bottom"/>
   <Borders>
    <Border ss:Position="Bottom" ss:LineStyle="Continuous" ss:Weight="1"/>
    <Border ss:Position="Left" ss:LineStyle="Continuous" ss:Weight="1"/>
    <Border ss:Position="Right" ss:LineStyle="Continuous" ss:Weight="1"/>
    <Border ss:Position="Top" ss:LineStyle="Continuous" ss:Weight="1"/>
   </Borders>
   <Font ss:FontName="Calibri" x:CharSet="177" x:Family="Swiss" ss:Color="#000000"/>
  </Style>
  <Style ss:ID="s25">
   <Alignment ss:Horizontal="Center" ss:Vertical="Bottom"/>
   <Borders>
    <Border ss:Position="Bottom" ss:LineStyle="Continuous" ss:Weight="1"/>
    <Border ss:Position="Left" ss:LineStyle="Continuous" ss:Weight="1"/>
    <Border ss:Position="Right" ss:LineStyle="Continuous" ss:Weight="1"/>
    <Border ss:Position="Top" ss:LineStyle="Continuous" ss:Weight="1"/>
   </Borders>
   <Font ss:FontName="Calibri" x:CharSet="177" x:Family="Swiss" ss:Color="#000000"/>
   <NumberFormat ss:Format="0.000"/>
  </Style>
  <Style ss:ID="s26">
   <Alignment ss:Horizontal="Center" ss:Vertical="Bottom"/>
   <Borders>
    <Border ss:Position="Bottom" ss:LineStyle="Continuous" ss:Weight="1"/>
    <Border ss:Position="Left" ss:LineStyle="Continuous" ss:Weight="1"/>
    <Border ss:Position="Right" ss:LineStyle="Continuous" ss:Weight="1"/>
    <Border ss:Position="Top" ss:LineStyle="Continuous" ss:Weight="1"/>
   </Borders>
   <Font ss:FontName="Calibri" x:CharSet="177" x:Family="Swiss" ss:Color="#000000"/>
   <NumberFormat ss:Format="0.0"/>
  </Style>
  <Style ss:ID="s27">
   <Alignment ss:Horizontal="Center" ss:Vertical="Bottom"/>
   <Borders>
    <Border ss:Position="Bottom" ss:LineStyle="Continuous" ss:Weight="1"/>
    <Border ss:Position="Left" ss:LineStyle="Continuous" ss:Weight="1"/>
    <Border ss:Position="Right" ss:LineStyle="Continuous" ss:Weight="1"/>
    <Border ss:Position="Top" ss:LineStyle="Continuous" ss:Weight="1"/>
   </Borders>
   <Font ss:FontName="Calibri" x:CharSet="177" x:Family="Swiss" ss:Color="#000000"/>
   <NumberFormat ss:Format="Fixed"/>
  </Style>
  <Style ss:ID="s28">
   <Font ss:FontName="Calibri" x:CharSet="177" x:Family="Swiss" ss:Color="#000000"/>
   <Interior/>
  </Style>
  <Style ss:ID="s29">
   <Borders>
    <Border ss:Position="Bottom" ss:LineStyle="Continuous" ss:Weight="1"/>
    <Border ss:Position="Left" ss:LineStyle="Continuous" ss:Weight="1"/>
    <Border ss:Position="Right" ss:LineStyle="Continuous" ss:Weight="1"/>
    <Border ss:Position="Top" ss:LineStyle="Continuous" ss:Weight="1"/>
   </Borders>
   <Font ss:FontName="Calibri" x:Family="Swiss" ss:Color="#000000" ss:Bold="1"/>
  </Style>
  <Style ss:ID="s30">
   <Borders/>
   <Font ss:FontName="Calibri" x:CharSet="177" x:Family="Swiss" ss:Color="#000000"/>
   <Interior/>
  </Style>
  <Style ss:ID="s31">
   <Alignment ss:Horizontal="Center" ss:Vertical="Center"/>
   <Borders/>
   <Font ss:FontName="Arial Unicode MS" x:Family="Swiss" ss:Color="#000000"/>
   <Interior/>
  </Style>
  <Style ss:ID="s32">
   <Alignment ss:Horizontal="Center" ss:Vertical="Center"/>
   <Borders/>
   <Font ss:FontName="Calibri" x:CharSet="177" x:Family="Swiss" ss:Color="#000000"/>
   <Interior/>
  </Style>
  <Style ss:ID="s33" ss:Parent="s16">
   <Borders>
    <Border ss:Position="Bottom" ss:LineStyle="Continuous" ss:Weight="1"/>
    <Border ss:Position="Left" ss:LineStyle="Continuous" ss:Weight="1"/>
    <Border ss:Position="Right" ss:LineStyle="Continuous" ss:Weight="1"/>
    <Border ss:Position="Top" ss:LineStyle="Continuous" ss:Weight="1"/>
   </Borders>
   <Font ss:FontName="Calibri" x:Family="Swiss" ss:Color="#000000" ss:Bold="1"/>
  </Style>
  <Style ss:ID="s34" ss:Parent="s17">
   <Font ss:FontName="Calibri" x:Family="Swiss" ss:Color="#000000" ss:Bold="1"/>
  </Style>
  <Style ss:ID="s35" ss:Parent="s16">
   <Borders>
    <Border ss:Position="Bottom" ss:LineStyle="Continuous" ss:Weight="1"/>
    <Border ss:Position="Left" ss:LineStyle="Continuous" ss:Weight="1"/>
    <Border ss:Position="Right" ss:LineStyle="Continuous" ss:Weight="1"/>
    <Border ss:Position="Top" ss:LineStyle="Continuous" ss:Weight="1"/>
   </Borders>
   <Font ss:FontName="Calibri" x:CharSet="177" x:Family="Swiss" ss:Color="#000000"/>
  </Style>
  <Style ss:ID="s36" ss:Parent="s17">
   <Font ss:FontName="Calibri" x:CharSet="177" x:Family="Swiss" ss:Color="#000000"/>
  </Style>
  <Style ss:ID="s37" ss:Parent="s18">
   <Font ss:FontName="Calibri" x:CharSet="177" x:Family="Swiss" ss:Color="#000000"/>
  </Style>
  <Style ss:ID="s38">
   <Borders>
    <Border ss:Position="Bottom" ss:LineStyle="Continuous" ss:Weight="1"/>
    <Border ss:Position="Left" ss:LineStyle="Continuous" ss:Weight="1"/>
    <Border ss:Position="Right" ss:LineStyle="Continuous" ss:Weight="1"/>
    <Border ss:Position="Top" ss:LineStyle="Continuous" ss:Weight="1"/>
   </Borders>
   <Font ss:FontName="Calibri" x:CharSet="177" x:Family="Swiss" ss:Color="#000000"/>
   <Interior ss:Color="#FFFFFF" ss:Pattern="Solid"/>
  </Style>
  <Style ss:ID="s39">
   <Borders>
    <Border ss:Position="Bottom" ss:LineStyle="Continuous" ss:Weight="1"/>
    <Border ss:Position="Left" ss:LineStyle="Continuous" ss:Weight="1"/>
    <Border ss:Position="Right" ss:LineStyle="Continuous" ss:Weight="1"/>
    <Border ss:Position="Top" ss:LineStyle="Continuous" ss:Weight="1"/>
   </Borders>
   <Font ss:FontName="Calibri" x:CharSet="177" x:Family="Swiss" ss:Color="#000000"/>
   <NumberFormat ss:Format="0.0"/>
  </Style>
  <Style ss:ID="s42">
   <Alignment ss:Horizontal="Center" ss:Vertical="Center"/>
   <Borders>
    <Border ss:Position="Bottom" ss:LineStyle="Continuous" ss:Weight="1"/>
    <Border ss:Position="Left" ss:LineStyle="Continuous" ss:Weight="1"/>
    <Border ss:Position="Right" ss:LineStyle="Continuous" ss:Weight="1"/>
    <Border ss:Position="Top" ss:LineStyle="Continuous" ss:Weight="1"/>
   </Borders>
   <Font ss:FontName="Calibri" x:CharSet="177" x:Family="Swiss" ss:Color="#000000"/>
   <Interior ss:Color="#FFFFFF" ss:Pattern="Solid"/>
  </Style>
  <Style ss:ID="s43">
   <Alignment ss:Horizontal="Center" ss:Vertical="Center"/>
   <Borders>
    <Border ss:Position="Bottom" ss:LineStyle="Continuous" ss:Weight="1"/>
    <Border ss:Position="Left" ss:LineStyle="Continuous" ss:Weight="1"/>
    <Border ss:Position="Right" ss:LineStyle="Continuous" ss:Weight="1"/>
    <Border ss:Position="Top" ss:LineStyle="Continuous" ss:Weight="1"/>
   </Borders>
   <Font ss:FontName="Calibri" x:CharSet="177" x:Family="Swiss" ss:Color="#000000"/>
   <Interior ss:Color="#FFFFFF" ss:Pattern="Solid"/>
   <NumberFormat/>
  </Style>
  <Style ss:ID="s46">
   <Borders>
    <Border ss:Position="Bottom" ss:LineStyle="Continuous" ss:Weight="1"/>
    <Border ss:Position="Left" ss:LineStyle="Continuous" ss:Weight="1"/>
    <Border ss:Position="Right" ss:LineStyle="Continuous" ss:Weight="1"/>
    <Border ss:Position="Top" ss:LineStyle="Continuous" ss:Weight="1"/>
   </Borders>
   <Font ss:FontName="Calibri" x:CharSet="177" x:Family="Swiss" ss:Color="#000000"/>
   <Interior/>
  </Style>
  <Style ss:ID="s47" ss:Parent="s18">
   <Borders>
    <Border ss:Position="Bottom" ss:LineStyle="Continuous" ss:Weight="1"/>
    <Border ss:Position="Left" ss:LineStyle="Continuous" ss:Weight="1"/>
    <Border ss:Position="Right" ss:LineStyle="Continuous" ss:Weight="1"/>
    <Border ss:Position="Top" ss:LineStyle="Continuous" ss:Weight="1"/>
   </Borders>
   <Font ss:FontName="Calibri" x:Family="Swiss" ss:Color="#000000" ss:Bold="1"/>
  </Style>
  <Style ss:ID="s48" ss:Parent="s18">
   <Borders>
    <Border ss:Position="Bottom" ss:LineStyle="Continuous" ss:Weight="1"/>
    <Border ss:Position="Left" ss:LineStyle="Continuous" ss:Weight="1"/>
    <Border ss:Position="Right" ss:LineStyle="Continuous" ss:Weight="1"/>
    <Border ss:Position="Top" ss:LineStyle="Continuous" ss:Weight="1"/>
   </Borders>
   <Font ss:FontName="Calibri" x:CharSet="177" x:Family="Swiss" ss:Color="#000000"/>
  </Style>
 </Styles>
 <Worksheet ss:Name="Table S1">
  <Table ss:ExpandedColumnCount="6" ss:ExpandedRowCount="68" x:FullColumns="1"
   x:FullRows="1" ss:StyleID="s19" ss:DefaultColumnWidth="91"
   ss:DefaultRowHeight="14">
   <Row>
    <Cell><Data ss:Type="String">Table S1. List of mammalian conserved editing sites reported by Pinto et al. (29)</Data></Cell>
   </Row>
   <Row>
    <Cell ss:StyleID="s29"><Data ss:Type="String">chr</Data></Cell>
    <Cell ss:StyleID="s29"><Data ss:Type="String">pos -1</Data></Cell>
    <Cell ss:StyleID="s29"><Data ss:Type="String">pos</Data></Cell>
    <Cell ss:StyleID="s29"><Data ss:Type="String">gene</Data></Cell>
    <Cell ss:StyleID="s29"><Data ss:Type="String">region</Data></Cell>
   </Row>
   <Row>
    <Cell ss:StyleID="s42"><Data ss:Type="String">chr9</Data></Cell>
    <Cell ss:StyleID="s42"><Data ss:Type="Number">4456005</Data></Cell>
    <Cell ss:StyleID="s42"><Data ss:Type="Number">4456006</Data></Cell>
    <Cell ss:StyleID="s42"><Data ss:Type="String">GRIA4</Data></Cell>
    <Cell ss:StyleID="s42"><Data ss:Type="String">CDS</Data></Cell>
   </Row>
   <Row>
    <Cell ss:StyleID="s42"><Data ss:Type="String">chr9</Data></Cell>
    <Cell ss:StyleID="s42"><Data ss:Type="Number">4441979</Data></Cell>
    <Cell ss:StyleID="s42"><Data ss:Type="Number">4441980</Data></Cell>
    <Cell ss:StyleID="s42"><Data ss:Type="String">GRIA4</Data></Cell>
    <Cell ss:StyleID="s42"><Data ss:Type="String">intron</Data></Cell>
   </Row>
   <Row>
    <Cell ss:StyleID="s42"><Data ss:Type="String">chr9</Data></Cell>
    <Cell ss:StyleID="s42"><Data ss:Type="Number">4440987</Data></Cell>
    <Cell ss:StyleID="s42"><Data ss:Type="Number">4440988</Data></Cell>
    <Cell ss:StyleID="s42"><Data ss:Type="String">GRIA4</Data></Cell>
    <Cell ss:StyleID="s42"><Data ss:Type="String">intron</Data></Cell>
   </Row>
   <Row>
    <Cell ss:StyleID="s42"><Data ss:Type="String">chr9</Data></Cell>
    <Cell ss:StyleID="s42"><Data ss:Type="Number">4440964</Data></Cell>
    <Cell ss:StyleID="s42"><Data ss:Type="Number">4440965</Data></Cell>
    <Cell ss:StyleID="s42"><Data ss:Type="String">GRIA4</Data></Cell>
    <Cell ss:StyleID="s42"><Data ss:Type="String">intron</Data></Cell>
   </Row>
   <Row>
    <Cell ss:StyleID="s42"><Data ss:Type="String">chr9</Data></Cell>
    <Cell ss:StyleID="s42"><Data ss:Type="Number">4440948</Data></Cell>
    <Cell ss:StyleID="s42"><Data ss:Type="Number">4440949</Data></Cell>
    <Cell ss:StyleID="s42"><Data ss:Type="String">GRIA4</Data></Cell>
    <Cell ss:StyleID="s42"><Data ss:Type="String">intron</Data></Cell>
   </Row>
   <Row>
    <Cell ss:StyleID="s42"><Data ss:Type="String">chr9</Data></Cell>
    <Cell ss:StyleID="s42"><Data ss:Type="Number">4440933</Data></Cell>
    <Cell ss:StyleID="s42"><Data ss:Type="Number">4440934</Data></Cell>
    <Cell ss:StyleID="s42"><Data ss:Type="String">GRIA4</Data></Cell>
    <Cell ss:StyleID="s42"><Data ss:Type="String">intron</Data></Cell>
   </Row>
   <Row>
    <Cell ss:StyleID="s42"><Data ss:Type="String">chr6</Data></Cell>
    <Cell ss:StyleID="s42"><Data ss:Type="Number">126592175</Data></Cell>
    <Cell ss:StyleID="s42"><Data ss:Type="Number">126592176</Data></Cell>
    <Cell ss:StyleID="s42"><Data ss:Type="String">KCNA1</Data></Cell>
    <Cell ss:StyleID="s42"><Data ss:Type="String">CDS</Data></Cell>
   </Row>
   <Row>
    <Cell ss:StyleID="s42"><Data ss:Type="String">chr14</Data></Cell>
    <Cell ss:StyleID="s42"><Data ss:Type="Number">76119525</Data></Cell>
    <Cell ss:StyleID="s42"><Data ss:Type="Number">76119526</Data></Cell>
    <Cell ss:StyleID="s42"><Data ss:Type="String">COG3</Data></Cell>
    <Cell ss:StyleID="s42"><Data ss:Type="String">CDS</Data></Cell>
   </Row>
   <Row>
    <Cell ss:StyleID="s42"><Data ss:Type="String">chr12</Data></Cell>
    <Cell ss:StyleID="s42"><Data ss:Type="Number">47801320</Data></Cell>
    <Cell ss:StyleID="s42"><Data ss:Type="Number">47801321</Data></Cell>
    <Cell ss:StyleID="s42"><Data ss:Type="String">NOVA1</Data></Cell>
    <Cell ss:StyleID="s42"><Data ss:Type="String">CDS</Data></Cell>
   </Row>
   <Row>
    <Cell ss:StyleID="s42"><Data ss:Type="String">chr12</Data></Cell>
    <Cell ss:StyleID="s42"><Data ss:Type="Number">110960984</Data></Cell>
    <Cell ss:StyleID="s42"><Data ss:Type="Number">110960985</Data></Cell>
    <Cell ss:StyleID="s42"><Data ss:Type="String">mir376C</Data></Cell>
    <Cell ss:StyleID="s42"><Data ss:Type="String">microRNA</Data></Cell>
   </Row>
   <Row>
    <Cell ss:StyleID="s42"><Data ss:Type="String">chr12</Data></Cell>
    <Cell ss:StyleID="s42"><Data ss:Type="Number">8757074</Data></Cell>
    <Cell ss:StyleID="s42"><Data ss:Type="Number">8757075</Data></Cell>
    <Cell ss:StyleID="s42"><Data ss:Type="String">PUM2</Data></Cell>
    <Cell ss:StyleID="s42"><Data ss:Type="String">3'UTR</Data></Cell>
   </Row>
   <Row>
    <Cell ss:StyleID="s42"><Data ss:Type="String">chr1</Data></Cell>
    <Cell ss:StyleID="s42"><Data ss:Type="Number">66719287</Data></Cell>
    <Cell ss:StyleID="s42"><Data ss:Type="Number">66719288</Data></Cell>
    <Cell ss:StyleID="s42"><Data ss:Type="String">UNC80</Data></Cell>
    <Cell ss:StyleID="s42"><Data ss:Type="String">CDS</Data></Cell>
   </Row>
   <Row>
    <Cell ss:StyleID="s42"><Data ss:Type="String">chr11</Data></Cell>
    <Cell ss:StyleID="s42"><Data ss:Type="Number">102807578</Data></Cell>
    <Cell ss:StyleID="s42"><Data ss:Type="Number">102807579</Data></Cell>
    <Cell ss:StyleID="s42"><Data ss:Type="String">C1QL1</Data></Cell>
    <Cell ss:StyleID="s42"><Data ss:Type="String">CDS</Data></Cell>
   </Row>
   <Row>
    <Cell ss:StyleID="s42"><Data ss:Type="String">chr7</Data></Cell>
    <Cell ss:StyleID="s42"><Data ss:Type="Number">17470695</Data></Cell>
    <Cell ss:StyleID="s42"><Data ss:Type="Number">17470696</Data></Cell>
    <Cell ss:StyleID="s42"><Data ss:Type="String">DACT3</Data></Cell>
    <Cell ss:StyleID="s42"><Data ss:Type="String">CDS</Data></Cell>
   </Row>
   <Row>
    <Cell ss:StyleID="s42"><Data ss:Type="String">chr2</Data></Cell>
    <Cell ss:StyleID="s42"><Data ss:Type="Number">157383845</Data></Cell>
    <Cell ss:StyleID="s42"><Data ss:Type="Number">157383846</Data></Cell>
    <Cell ss:StyleID="s42"><Data ss:Type="String">BLCAP</Data></Cell>
    <Cell ss:StyleID="s42"><Data ss:Type="String">CDS</Data></Cell>
   </Row>
   <Row>
    <Cell ss:StyleID="s42"><Data ss:Type="String">chr2</Data></Cell>
    <Cell ss:StyleID="s42"><Data ss:Type="Number">157383875</Data></Cell>
    <Cell ss:StyleID="s42"><Data ss:Type="Number">157383876</Data></Cell>
    <Cell ss:StyleID="s42"><Data ss:Type="String">BLCAP</Data></Cell>
    <Cell ss:StyleID="s42"><Data ss:Type="String">CDS</Data></Cell>
   </Row>
   <Row>
    <Cell ss:StyleID="s42"><Data ss:Type="String">chr2</Data></Cell>
    <Cell ss:StyleID="s42"><Data ss:Type="Number">157383884</Data></Cell>
    <Cell ss:StyleID="s42"><Data ss:Type="Number">157383885</Data></Cell>
    <Cell ss:StyleID="s42"><Data ss:Type="String">BLCAP</Data></Cell>
    <Cell ss:StyleID="s42"><Data ss:Type="String">CDS</Data></Cell>
   </Row>
   <Row>
    <Cell ss:StyleID="s42"><Data ss:Type="String">chr2</Data></Cell>
    <Cell ss:StyleID="s42"><Data ss:Type="Number">157384380</Data></Cell>
    <Cell ss:StyleID="s42"><Data ss:Type="Number">157384381</Data></Cell>
    <Cell ss:StyleID="s42"><Data ss:Type="String">BLCAP</Data></Cell>
    <Cell ss:StyleID="s42"><Data ss:Type="String">intron</Data></Cell>
   </Row>
   <Row>
    <Cell ss:StyleID="s42"><Data ss:Type="String">chr2</Data></Cell>
    <Cell ss:StyleID="s42"><Data ss:Type="Number">169897000</Data></Cell>
    <Cell ss:StyleID="s42"><Data ss:Type="Number">169897001</Data></Cell>
    <Cell ss:StyleID="s42"><Data ss:Type="String">TSHZ2</Data></Cell>
    <Cell ss:StyleID="s42"><Data ss:Type="String">3'utr</Data></Cell>
   </Row>
   <Row>
    <Cell ss:StyleID="s42"><Data ss:Type="String">chr16</Data></Cell>
    <Cell ss:StyleID="s42"><Data ss:Type="Number">87940787</Data></Cell>
    <Cell ss:StyleID="s42"><Data ss:Type="Number">87940788</Data></Cell>
    <Cell ss:StyleID="s42"><Data ss:Type="String">GRIK1</Data></Cell>
    <Cell ss:StyleID="s42"><Data ss:Type="String">CDS</Data></Cell>
   </Row>
   <Row>
    <Cell ss:StyleID="s42"><Data ss:Type="String">chr16</Data></Cell>
    <Cell ss:StyleID="s42"><Data ss:Type="Number">91655859</Data></Cell>
    <Cell ss:StyleID="s42"><Data ss:Type="Number">91655860</Data></Cell>
    <Cell ss:StyleID="s42"><Data ss:Type="String">SON</Data></Cell>
    <Cell ss:StyleID="s42"><Data ss:Type="String">CDS</Data></Cell>
   </Row>
   <Row>
    <Cell ss:StyleID="s42"><Data ss:Type="String">chr16</Data></Cell>
    <Cell ss:StyleID="s42"><Data ss:Type="Number">91656377</Data></Cell>
    <Cell ss:StyleID="s42"><Data ss:Type="Number">91656378</Data></Cell>
    <Cell ss:StyleID="s42"><Data ss:Type="String">SON</Data></Cell>
    <Cell ss:StyleID="s42"><Data ss:Type="String">CDS</Data></Cell>
   </Row>
   <Row>
    <Cell ss:StyleID="s42"><Data ss:Type="String">chr10</Data></Cell>
    <Cell ss:StyleID="s42"><Data ss:Type="Number">76785352</Data></Cell>
    <Cell ss:StyleID="s42"><Data ss:Type="Number">76785353</Data></Cell>
    <Cell ss:StyleID="s42"><Data ss:Type="String">ADARB1</Data></Cell>
    <Cell ss:StyleID="s42"><Data ss:Type="String">intron</Data></Cell>
   </Row>
   <Row>
    <Cell ss:StyleID="s42"><Data ss:Type="String">chr14</Data></Cell>
    <Cell ss:StyleID="s42"><Data ss:Type="Number">30879306</Data></Cell>
    <Cell ss:StyleID="s42"><Data ss:Type="Number">30879307</Data></Cell>
    <Cell ss:StyleID="s42"><Data ss:Type="String">CACNA1D</Data></Cell>
    <Cell ss:StyleID="s42"><Data ss:Type="String">CDS</Data></Cell>
   </Row>
   <Row>
    <Cell ss:StyleID="s42"><Data ss:Type="String">chr14</Data></Cell>
    <Cell ss:StyleID="s42"><Data ss:Type="Number">8768561</Data></Cell>
    <Cell ss:StyleID="s42"><Data ss:Type="Number">8768562</Data></Cell>
    <Cell ss:StyleID="s42"><Data ss:Type="String">FLNB</Data></Cell>
    <Cell ss:StyleID="s42"><Data ss:Type="String">CDS</Data></Cell>
   </Row>
   <Row>
    <Cell ss:StyleID="s42"><Data ss:Type="String">chr14</Data></Cell>
    <Cell ss:StyleID="s42"><Data ss:Type="Number">13244095</Data></Cell>
    <Cell ss:StyleID="s42"><Data ss:Type="Number">13244096</Data></Cell>
    <Cell ss:StyleID="s42"><Data ss:Type="String">CADPS</Data></Cell>
    <Cell ss:StyleID="s42"><Data ss:Type="String">CDS</Data></Cell>
   </Row>
   <Row>
    <Cell ss:StyleID="s42"><Data ss:Type="String">chr5</Data></Cell>
    <Cell ss:StyleID="s42"><Data ss:Type="Number">77836755</Data></Cell>
    <Cell ss:StyleID="s42"><Data ss:Type="Number">77836756</Data></Cell>
    <Cell ss:StyleID="s42"><Data ss:Type="String">IGFBP7</Data></Cell>
    <Cell ss:StyleID="s42"><Data ss:Type="String">CDS</Data></Cell>
   </Row>
   <Row>
    <Cell ss:StyleID="s42"><Data ss:Type="String">chr5</Data></Cell>
    <Cell ss:StyleID="s42"><Data ss:Type="Number">77836807</Data></Cell>
    <Cell ss:StyleID="s42"><Data ss:Type="Number">77836808</Data></Cell>
    <Cell ss:StyleID="s42"><Data ss:Type="String">IGFBP7</Data></Cell>
    <Cell ss:StyleID="s42"><Data ss:Type="String">CDS</Data></Cell>
   </Row>
   <Row>
    <Cell ss:StyleID="s42"><Data ss:Type="String">chr3</Data></Cell>
    <Cell ss:StyleID="s42"><Data ss:Type="Number">80510833</Data></Cell>
    <Cell ss:StyleID="s42"><Data ss:Type="Number">80510834</Data></Cell>
    <Cell ss:StyleID="s42"><Data ss:Type="String">GRIA2</Data></Cell>
    <Cell ss:StyleID="s42"><Data ss:Type="String">CDS</Data></Cell>
   </Row>
   <Row>
    <Cell ss:StyleID="s42"><Data ss:Type="String">chr3</Data></Cell>
    <Cell ss:StyleID="s42" ss:Formula="=RC[1]-1"><Data ss:Type="Number">80510829</Data></Cell>
    <Cell ss:StyleID="s43"><Data ss:Type="Number">80510830</Data></Cell>
    <Cell ss:StyleID="s42"><Data ss:Type="String">GRIA2</Data></Cell>
    <Cell ss:StyleID="s42"><Data ss:Type="String">CDS</Data></Cell>
   </Row>
   <Row>
    <Cell ss:StyleID="s42"><Data ss:Type="String">chr3</Data></Cell>
    <Cell ss:StyleID="s42"><Data ss:Type="Number">80510571</Data></Cell>
    <Cell ss:StyleID="s42"><Data ss:Type="Number">80510572</Data></Cell>
    <Cell ss:StyleID="s42"><Data ss:Type="String">GRIA2</Data></Cell>
    <Cell ss:StyleID="s42"><Data ss:Type="String">intron</Data></Cell>
   </Row>
   <Row>
    <Cell ss:StyleID="s42"><Data ss:Type="String">chr3</Data></Cell>
    <Cell ss:StyleID="s42"><Data ss:Type="Number">80510570</Data></Cell>
    <Cell ss:StyleID="s42"><Data ss:Type="Number">80510571</Data></Cell>
    <Cell ss:StyleID="s42"><Data ss:Type="String">GRIA2</Data></Cell>
    <Cell ss:StyleID="s42"><Data ss:Type="String">intron</Data></Cell>
   </Row>
   <Row>
    <Cell ss:StyleID="s42"><Data ss:Type="String">chr3</Data></Cell>
    <Cell ss:StyleID="s42"><Data ss:Type="Number">80496207</Data></Cell>
    <Cell ss:StyleID="s42"><Data ss:Type="Number">80496208</Data></Cell>
    <Cell ss:StyleID="s42"><Data ss:Type="String">GRIA2</Data></Cell>
    <Cell ss:StyleID="s42"><Data ss:Type="String">CDS</Data></Cell>
   </Row>
   <Row>
    <Cell ss:StyleID="s42"><Data ss:Type="String">chr11</Data></Cell>
    <Cell ss:StyleID="s42"><Data ss:Type="Number">46086144</Data></Cell>
    <Cell ss:StyleID="s42"><Data ss:Type="Number">46086145</Data></Cell>
    <Cell ss:StyleID="s42"><Data ss:Type="String">CYFIP2</Data></Cell>
    <Cell ss:StyleID="s42"><Data ss:Type="String">CDS</Data></Cell>
   </Row>
   <Row>
    <Cell ss:StyleID="s42"><Data ss:Type="String">chr17</Data></Cell>
    <Cell ss:StyleID="s42"><Data ss:Type="Number">27639739</Data></Cell>
    <Cell ss:StyleID="s42"><Data ss:Type="Number">27639740</Data></Cell>
    <Cell ss:StyleID="s42"><Data ss:Type="String">GRM4</Data></Cell>
    <Cell ss:StyleID="s42"><Data ss:Type="String">CDS</Data></Cell>
   </Row>
   <Row>
    <Cell ss:StyleID="s42"><Data ss:Type="String">chr17</Data></Cell>
    <Cell ss:StyleID="s42"><Data ss:Type="Number">45799897</Data></Cell>
    <Cell ss:StyleID="s42"><Data ss:Type="Number">45799898</Data></Cell>
    <Cell ss:StyleID="s42"><Data ss:Type="String">TMEM63B</Data></Cell>
    <Cell ss:StyleID="s42"><Data ss:Type="String">CDS</Data></Cell>
   </Row>
   <Row>
    <Cell ss:StyleID="s42"><Data ss:Type="String">chr10</Data></Cell>
    <Cell ss:StyleID="s42"><Data ss:Type="Number">48992594</Data></Cell>
    <Cell ss:StyleID="s42"><Data ss:Type="Number">48992595</Data></Cell>
    <Cell ss:StyleID="s42"><Data ss:Type="String">GRIK2</Data></Cell>
    <Cell ss:StyleID="s42"><Data ss:Type="String">CDS</Data></Cell>
   </Row>
   <Row>
    <Cell ss:StyleID="s42"><Data ss:Type="String">chr10</Data></Cell>
    <Cell ss:StyleID="s42"><Data ss:Type="Number">48992581</Data></Cell>
    <Cell ss:StyleID="s42"><Data ss:Type="Number">48992582</Data></Cell>
    <Cell ss:StyleID="s42"><Data ss:Type="String">GRIK2</Data></Cell>
    <Cell ss:StyleID="s42"><Data ss:Type="String">CDS</Data></Cell>
   </Row>
   <Row>
    <Cell ss:StyleID="s42"><Data ss:Type="String">chr10</Data></Cell>
    <Cell ss:StyleID="s42"><Data ss:Type="Number">48964135</Data></Cell>
    <Cell ss:StyleID="s42"><Data ss:Type="Number">48964136</Data></Cell>
    <Cell ss:StyleID="s42"><Data ss:Type="String">GRIK2</Data></Cell>
    <Cell ss:StyleID="s42"><Data ss:Type="String">CDS</Data></Cell>
   </Row>
   <Row>
    <Cell ss:StyleID="s42"><Data ss:Type="String">chr10</Data></Cell>
    <Cell ss:StyleID="s42"><Data ss:Type="Number">48964094</Data></Cell>
    <Cell ss:StyleID="s42"><Data ss:Type="Number">48964095</Data></Cell>
    <Cell ss:StyleID="s42"><Data ss:Type="String">GRIK2</Data></Cell>
    <Cell ss:StyleID="s42"><Data ss:Type="String">intron</Data></Cell>
   </Row>
   <Row>
    <Cell ss:StyleID="s42"><Data ss:Type="String">chr10</Data></Cell>
    <Cell ss:StyleID="s42"><Data ss:Type="Number">48962293</Data></Cell>
    <Cell ss:StyleID="s42"><Data ss:Type="Number">48962294</Data></Cell>
    <Cell ss:StyleID="s42"><Data ss:Type="String">GRIK2</Data></Cell>
    <Cell ss:StyleID="s42"><Data ss:Type="String">intron</Data></Cell>
   </Row>
   <Row>
    <Cell ss:StyleID="s42"><Data ss:Type="String">chr10</Data></Cell>
    <Cell ss:StyleID="s42"><Data ss:Type="Number">48962266</Data></Cell>
    <Cell ss:StyleID="s42"><Data ss:Type="Number">48962267</Data></Cell>
    <Cell ss:StyleID="s42"><Data ss:Type="String">GRIK2</Data></Cell>
    <Cell ss:StyleID="s42"><Data ss:Type="String">intron</Data></Cell>
   </Row>
   <Row>
    <Cell ss:StyleID="s42"><Data ss:Type="String">chr10</Data></Cell>
    <Cell ss:StyleID="s42"><Data ss:Type="Number">7368311</Data></Cell>
    <Cell ss:StyleID="s42"><Data ss:Type="Number">7368312</Data></Cell>
    <Cell ss:StyleID="s42"><Data ss:Type="String">PCMT1</Data></Cell>
    <Cell ss:StyleID="s42"><Data ss:Type="String">intron</Data></Cell>
   </Row>
   <Row>
    <Cell ss:StyleID="s42"><Data ss:Type="String">chr15</Data></Cell>
    <Cell ss:StyleID="s42"><Data ss:Type="Number">38421366</Data></Cell>
    <Cell ss:StyleID="s42"><Data ss:Type="Number">38421367</Data></Cell>
    <Cell ss:StyleID="s42"><Data ss:Type="String">AZIN1</Data></Cell>
    <Cell ss:StyleID="s42"><Data ss:Type="String">CDS</Data></Cell>
   </Row>
   <Row>
    <Cell ss:StyleID="s42"><Data ss:Type="String">chr15</Data></Cell>
    <Cell ss:StyleID="s42"><Data ss:Type="Number">38421367</Data></Cell>
    <Cell ss:StyleID="s42"><Data ss:Type="Number">38421368</Data></Cell>
    <Cell ss:StyleID="s42"><Data ss:Type="String">AZIN1</Data></Cell>
    <Cell ss:StyleID="s42"><Data ss:Type="String">CDS</Data></Cell>
   </Row>
   <Row>
    <Cell ss:StyleID="s42"><Data ss:Type="String">chr13</Data></Cell>
    <Cell ss:StyleID="s42"><Data ss:Type="Number">63402019</Data></Cell>
    <Cell ss:StyleID="s42"><Data ss:Type="Number">63402020</Data></Cell>
    <Cell ss:StyleID="s42"><Data ss:Type="String">mir23B</Data></Cell>
    <Cell ss:StyleID="s42"><Data ss:Type="String">microRNA</Data></Cell>
   </Row>
   <Row>
    <Cell ss:StyleID="s42"><Data ss:Type="String">chrX</Data></Cell>
    <Cell ss:StyleID="s42"><Data ss:Type="Number">143604228</Data></Cell>
    <Cell ss:StyleID="s42"><Data ss:Type="Number">143604229</Data></Cell>
    <Cell ss:StyleID="s42"><Data ss:Type="String">HTR2C</Data></Cell>
    <Cell ss:StyleID="s42"><Data ss:Type="String">CDS</Data></Cell>
   </Row>
   <Row>
    <Cell ss:StyleID="s42"><Data ss:Type="String">chrX</Data></Cell>
    <Cell ss:StyleID="s42"><Data ss:Type="Number">143604230</Data></Cell>
    <Cell ss:StyleID="s42"><Data ss:Type="Number">143604231</Data></Cell>
    <Cell ss:StyleID="s42"><Data ss:Type="String">HTR2C</Data></Cell>
    <Cell ss:StyleID="s42"><Data ss:Type="String">CDS</Data></Cell>
   </Row>
   <Row>
    <Cell ss:StyleID="s42"><Data ss:Type="String">chrX</Data></Cell>
    <Cell ss:StyleID="s42"><Data ss:Type="Number">143604235</Data></Cell>
    <Cell ss:StyleID="s42"><Data ss:Type="Number">143604236</Data></Cell>
    <Cell ss:StyleID="s42"><Data ss:Type="String">HTR2C</Data></Cell>
    <Cell ss:StyleID="s42"><Data ss:Type="String">CDS</Data></Cell>
   </Row>
   <Row>
    <Cell ss:StyleID="s42"><Data ss:Type="String">chrX</Data></Cell>
    <Cell ss:StyleID="s42"><Data ss:Type="Number">143604240</Data></Cell>
    <Cell ss:StyleID="s42"><Data ss:Type="Number">143604241</Data></Cell>
    <Cell ss:StyleID="s42"><Data ss:Type="String">HTR2C</Data></Cell>
    <Cell ss:StyleID="s42"><Data ss:Type="String">CDS</Data></Cell>
   </Row>
   <Row>
    <Cell ss:StyleID="s42"><Data ss:Type="String">chrX</Data></Cell>
    <Cell ss:StyleID="s42"><Data ss:Type="Number">39007428</Data></Cell>
    <Cell ss:StyleID="s42"><Data ss:Type="Number">39007429</Data></Cell>
    <Cell ss:StyleID="s42"><Data ss:Type="String">GRIA3</Data></Cell>
    <Cell ss:StyleID="s42"><Data ss:Type="String">CDS</Data></Cell>
   </Row>
   <Row>
    <Cell ss:StyleID="s42"><Data ss:Type="String">chrX</Data></Cell>
    <Cell ss:StyleID="s42"><Data ss:Type="Number">39007464</Data></Cell>
    <Cell ss:StyleID="s42"><Data ss:Type="Number">39007465</Data></Cell>
    <Cell ss:StyleID="s42"><Data ss:Type="String">GRIA3</Data></Cell>
    <Cell ss:StyleID="s42"><Data ss:Type="String">intron</Data></Cell>
   </Row>
   <Row>
    <Cell ss:StyleID="s42"><Data ss:Type="String">chrX</Data></Cell>
    <Cell ss:StyleID="s42"><Data ss:Type="Number">53903695</Data></Cell>
    <Cell ss:StyleID="s42"><Data ss:Type="Number">53903696</Data></Cell>
    <Cell ss:StyleID="s42"><Data ss:Type="String">SLC9A6</Data></Cell>
    <Cell ss:StyleID="s42"><Data ss:Type="String">intron</Data></Cell>
   </Row>
   <Row>
    <Cell ss:StyleID="s42"><Data ss:Type="String">chrX</Data></Cell>
    <Cell ss:StyleID="s42"><Data ss:Type="Number">53903710</Data></Cell>
    <Cell ss:StyleID="s42"><Data ss:Type="Number">53903711</Data></Cell>
    <Cell ss:StyleID="s42"><Data ss:Type="String">SLC9A6</Data></Cell>
    <Cell ss:StyleID="s42"><Data ss:Type="String">intron</Data></Cell>
   </Row>
   <Row>
    <Cell ss:StyleID="s42"><Data ss:Type="String">chrX</Data></Cell>
    <Cell ss:StyleID="s42"><Data ss:Type="Number">69690630</Data></Cell>
    <Cell ss:StyleID="s42"><Data ss:Type="Number">69690631</Data></Cell>
    <Cell ss:StyleID="s42"><Data ss:Type="String">GABRA3</Data></Cell>
    <Cell ss:StyleID="s42"><Data ss:Type="String">CDS</Data></Cell>
   </Row>
   <Row>
    <Cell ss:StyleID="s42"><Data ss:Type="String">chrX</Data></Cell>
    <Cell ss:StyleID="s42"><Data ss:Type="Number">71471987</Data></Cell>
    <Cell ss:StyleID="s42"><Data ss:Type="Number">71471988</Data></Cell>
    <Cell ss:StyleID="s42"><Data ss:Type="String">FLNA</Data></Cell>
    <Cell ss:StyleID="s42"><Data ss:Type="String">intron</Data></Cell>
   </Row>
   <Row>
    <Cell ss:StyleID="s42"><Data ss:Type="String">chrX</Data></Cell>
    <Cell ss:StyleID="s42"><Data ss:Type="Number">71472200</Data></Cell>
    <Cell ss:StyleID="s42"><Data ss:Type="Number">71472201</Data></Cell>
    <Cell ss:StyleID="s42"><Data ss:Type="String">FLNA</Data></Cell>
    <Cell ss:StyleID="s42"><Data ss:Type="String">CDS</Data></Cell>
   </Row>
   <Row>
    <Cell ss:StyleID="s42"><Data ss:Type="String">chr1</Data></Cell>
    <Cell ss:StyleID="s42"><Data ss:Type="Number">174022478</Data></Cell>
    <Cell ss:StyleID="s42"><Data ss:Type="Number">174022479</Data></Cell>
    <Cell ss:StyleID="s42"><Data ss:Type="String">COPA</Data></Cell>
    <Cell ss:StyleID="s42"><Data ss:Type="String">CDS</Data></Cell>
   </Row>
   <Row ss:Index="62" ss:StyleID="s20">
    <Cell ss:StyleID="s30"/>
    <Cell ss:StyleID="s30"/>
    <Cell ss:StyleID="s30"/>
    <Cell ss:StyleID="s30"/>
    <Cell ss:StyleID="s30"/>
    <Cell ss:StyleID="s30"/>
   </Row>
   <Row ss:StyleID="s20">
    <Cell ss:StyleID="s30"/>
    <Cell ss:StyleID="s30"/>
    <Cell ss:StyleID="s30"/>
    <Cell ss:StyleID="s30"/>
    <Cell ss:StyleID="s30"/>
    <Cell ss:StyleID="s30"/>
   </Row>
   <Row ss:Height="15" ss:StyleID="s20">
    <Cell ss:StyleID="s31"/>
    <Cell ss:StyleID="s30"/>
    <Cell ss:StyleID="s30"/>
    <Cell ss:StyleID="s32"/>
    <Cell ss:StyleID="s32"/>
    <Cell ss:StyleID="s30"/>
   </Row>
   <Row ss:StyleID="s20">
    <Cell ss:StyleID="s30"/>
    <Cell ss:StyleID="s30"/>
    <Cell ss:StyleID="s30"/>
    <Cell ss:StyleID="s30"/>
    <Cell ss:StyleID="s30"/>
    <Cell ss:StyleID="s30"/>
   </Row>
   <Row ss:StyleID="s20" ss:Span="2"/>
  </Table>
  <WorksheetOptions xmlns="urn:schemas-microsoft-com:office:excel">
   <PageSetup>
    <Header x:Margin="0.3"/>
    <Footer x:Margin="0.3"/>
    <PageMargins x:Bottom="0.75" x:Left="0.7" x:Right="0.7" x:Top="0.75"/>
   </PageSetup>
   <Print>
    <ValidPrinterInfo/>
    <PaperSizeIndex>9</PaperSizeIndex>
    <HorizontalResolution>600</HorizontalResolution>
    <VerticalResolution>600</VerticalResolution>
   </Print>
   <PageLayoutZoom>0</PageLayoutZoom>
   <ProtectObjects>False</ProtectObjects>
   <ProtectScenarios>False</ProtectScenarios>
  </WorksheetOptions>
 </Worksheet>
 <Worksheet ss:Name="Table S2">
  <Table ss:ExpandedColumnCount="45" ss:ExpandedRowCount="65" x:FullColumns="1"
   x:FullRows="1" ss:StyleID="s19" ss:DefaultColumnWidth="53"
   ss:DefaultRowHeight="14">
   <Column ss:Index="3" ss:StyleID="s19" ss:Width="65"/>
   <Row>
    <Cell ss:StyleID="s35"><Data ss:Type="String">Table S2. RNA editing levels and number of reads obtained by RNA-seq in mouse brain cell types. </Data></Cell>
    <Cell ss:StyleID="s35"/>
    <Cell ss:StyleID="s35"/>
    <Cell ss:StyleID="s35"/>
    <Cell ss:StyleID="s35"/>
    <Cell ss:StyleID="s35"/>
    <Cell ss:StyleID="s35"/>
    <Cell ss:StyleID="s35"/>
    <Cell ss:StyleID="s35"/>
    <Cell ss:StyleID="s35"/>
   </Row>
   <Row ss:StyleID="s21">
    <Cell ss:StyleID="s33"><Data ss:Type="String">Gene</Data></Cell>
    <Cell ss:StyleID="s33"><Data ss:Type="String">chr</Data></Cell>
    <Cell ss:StyleID="s33"><Data ss:Type="String">position</Data></Cell>
    <Cell ss:StyleID="s33"><Data ss:Type="String">strand</Data></Cell>
    <Cell ss:StyleID="s33"><Data ss:Type="String">Conserved</Data></Cell>
    <Cell ss:StyleID="s33"><Data ss:Type="String">area</Data></Cell>
    <Cell ss:StyleID="s33"><Data ss:Type="String">type</Data></Cell>
    <Cell ss:StyleID="s33"><Data ss:Type="String">Neuron1-#reads</Data></Cell>
    <Cell ss:StyleID="s33"><Data ss:Type="String">Neuron1-%editing</Data></Cell>
    <Cell ss:StyleID="s33"><Data ss:Type="String">Neuron2-#reads</Data></Cell>
    <Cell ss:StyleID="s33"><Data ss:Type="String">Neuron2-%editing</Data></Cell>
    <Cell ss:StyleID="s33"><Data ss:Type="String">Astrocyte1-#reads</Data></Cell>
    <Cell ss:StyleID="s33"><Data ss:Type="String">Astrocyte1-%editing</Data></Cell>
    <Cell ss:StyleID="s33"><Data ss:Type="String">Astrocyte2-#reads</Data></Cell>
    <Cell ss:StyleID="s33"><Data ss:Type="String">Astrocyte2-%editing</Data></Cell>
    <Cell ss:StyleID="s33"><Data ss:Type="String">Endothelial1-#reads</Data></Cell>
    <Cell ss:StyleID="s33"><Data ss:Type="String">Endothelial1-%editing</Data></Cell>
    <Cell ss:StyleID="s33"><Data ss:Type="String">Endothelial2-#reads</Data></Cell>
    <Cell ss:StyleID="s33"><Data ss:Type="String">Endothelial2-%editing</Data></Cell>
    <Cell ss:StyleID="s33"><Data ss:Type="String">Microglia1-#reads</Data></Cell>
    <Cell ss:StyleID="s33"><Data ss:Type="String">Microglia1-%editing</Data></Cell>
    <Cell ss:StyleID="s33"><Data ss:Type="String">MO1-#reads</Data></Cell>
    <Cell ss:StyleID="s33"><Data ss:Type="String">MO1-%editing</Data></Cell>
    <Cell ss:StyleID="s33"><Data ss:Type="String">MO2-#reads</Data></Cell>
    <Cell ss:StyleID="s33"><Data ss:Type="String">MO2-%editing</Data></Cell>
    <Cell ss:StyleID="s33"><Data ss:Type="String">NSC1-#reads</Data></Cell>
    <Cell ss:StyleID="s33"><Data ss:Type="String">NSC1-%editing</Data></Cell>
    <Cell ss:StyleID="s33"><Data ss:Type="String">NSC2-#reads</Data></Cell>
    <Cell ss:StyleID="s33"><Data ss:Type="String">NSC2-%editing</Data></Cell>
    <Cell ss:StyleID="s33"><Data ss:Type="String">NFO1-#reads</Data></Cell>
    <Cell ss:StyleID="s33"><Data ss:Type="String">NFO1-%editing</Data></Cell>
    <Cell ss:StyleID="s33"><Data ss:Type="String">NFO2-#reads</Data></Cell>
    <Cell ss:StyleID="s33"><Data ss:Type="String">NFO2-%editing</Data></Cell>
    <Cell ss:StyleID="s33"><Data ss:Type="String">OPC1-#reads</Data></Cell>
    <Cell ss:StyleID="s33"><Data ss:Type="String">OPC1-%editing</Data></Cell>
    <Cell ss:StyleID="s33"><Data ss:Type="String">OPC2-#reads</Data></Cell>
    <Cell ss:StyleID="s33"><Data ss:Type="String">OPC2-%editing</Data></Cell>
    <Cell ss:StyleID="s33"><Data ss:Type="String">WC1-#reads</Data></Cell>
    <Cell ss:StyleID="s33"><Data ss:Type="String">WC1-%editing</Data></Cell>
    <Cell ss:StyleID="s33"><Data ss:Type="String">WC2-#reads</Data></Cell>
    <Cell ss:StyleID="s33"><Data ss:Type="String">WC2-%editing</Data></Cell>
    <Cell ss:StyleID="s33"><Data ss:Type="String">WC3-#reads</Data></Cell>
    <Cell ss:StyleID="s33"><Data ss:Type="String">WC3-%editing</Data></Cell>
    <Cell ss:StyleID="s34"/>
    <Cell ss:StyleID="s34"/>
   </Row>
   <Row>
    <Cell ss:StyleID="s35"><Data ss:Type="String">Copa</Data></Cell>
    <Cell ss:StyleID="s35"><Data ss:Type="String">chr1</Data></Cell>
    <Cell ss:StyleID="s35"><Data ss:Type="Number">174022479</Data></Cell>
    <Cell ss:StyleID="s35"><Data ss:Type="String">+</Data></Cell>
    <Cell ss:StyleID="s35"><Data ss:Type="String">CONSERVED</Data></Cell>
    <Cell ss:StyleID="s35"><Data ss:Type="String">exonic</Data></Cell>
    <Cell ss:StyleID="s35"><Data ss:Type="String">nonsynonymous SNV</Data></Cell>
    <Cell ss:StyleID="s35"><Data ss:Type="Number">124</Data></Cell>
    <Cell ss:StyleID="s35"><Data ss:Type="Number">6.4500000000000002E-2</Data></Cell>
    <Cell ss:StyleID="s35"><Data ss:Type="Number">134</Data></Cell>
    <Cell ss:StyleID="s35"><Data ss:Type="Number">5.9700000000000003E-2</Data></Cell>
    <Cell ss:StyleID="s35"><Data ss:Type="Number">83</Data></Cell>
    <Cell ss:StyleID="s35"><Data ss:Type="Number">0.15659999999999999</Data></Cell>
    <Cell ss:StyleID="s35"><Data ss:Type="Number">121</Data></Cell>
    <Cell ss:StyleID="s35"><Data ss:Type="Number">0.25619999999999998</Data></Cell>
    <Cell ss:StyleID="s35"><Data ss:Type="Number">246</Data></Cell>
    <Cell ss:StyleID="s35"><Data ss:Type="Number">0.47149999999999997</Data></Cell>
    <Cell ss:StyleID="s35"><Data ss:Type="Number">228</Data></Cell>
    <Cell ss:StyleID="s35"><Data ss:Type="Number">0.49559999999999998</Data></Cell>
    <Cell ss:StyleID="s35"><Data ss:Type="Number">181</Data></Cell>
    <Cell ss:StyleID="s35"><Data ss:Type="Number">0.55800000000000005</Data></Cell>
    <Cell ss:StyleID="s35"><Data ss:Type="Number">112</Data></Cell>
    <Cell ss:StyleID="s35"><Data ss:Type="Number">8.0399999999999999E-2</Data></Cell>
    <Cell ss:StyleID="s35"><Data ss:Type="Number">62</Data></Cell>
    <Cell ss:StyleID="s35"><Data ss:Type="Number">3.2300000000000002E-2</Data></Cell>
    <Cell ss:StyleID="s35"><Data ss:Type="Number">247</Data></Cell>
    <Cell ss:StyleID="s35"><Data ss:Type="Number">0.21460000000000001</Data></Cell>
    <Cell ss:StyleID="s35"><Data ss:Type="Number">276</Data></Cell>
    <Cell ss:StyleID="s35"><Data ss:Type="Number">0.21740000000000001</Data></Cell>
    <Cell ss:StyleID="s35"><Data ss:Type="Number">136</Data></Cell>
    <Cell ss:StyleID="s35"><Data ss:Type="Number">0.27939999999999998</Data></Cell>
    <Cell ss:StyleID="s35"><Data ss:Type="Number">213</Data></Cell>
    <Cell ss:StyleID="s35"><Data ss:Type="Number">0.2676</Data></Cell>
    <Cell ss:StyleID="s35"><Data ss:Type="Number">224</Data></Cell>
    <Cell ss:StyleID="s35"><Data ss:Type="Number">0.53120000000000001</Data></Cell>
    <Cell ss:StyleID="s35"><Data ss:Type="Number">288</Data></Cell>
    <Cell ss:StyleID="s35"><Data ss:Type="Number">0.434</Data></Cell>
    <Cell ss:StyleID="s35"><Data ss:Type="Number">135</Data></Cell>
    <Cell ss:StyleID="s35"><Data ss:Type="Number">0.22220000000000001</Data></Cell>
    <Cell ss:StyleID="s35"><Data ss:Type="Number">140</Data></Cell>
    <Cell ss:StyleID="s35"><Data ss:Type="Number">0.30709999999999998</Data></Cell>
    <Cell ss:StyleID="s35"><Data ss:Type="Number">136</Data></Cell>
    <Cell ss:StyleID="s35"><Data ss:Type="Number">0.22059999999999999</Data></Cell>
    <Cell ss:StyleID="s36"/>
    <Cell ss:StyleID="s36"/>
   </Row>
   <Row>
    <Cell ss:StyleID="s35"><Data ss:Type="String">Unc80</Data></Cell>
    <Cell ss:StyleID="s35"><Data ss:Type="String">chr1</Data></Cell>
    <Cell ss:StyleID="s35"><Data ss:Type="Number">66719288</Data></Cell>
    <Cell ss:StyleID="s35"><Data ss:Type="String">+</Data></Cell>
    <Cell ss:StyleID="s35"><Data ss:Type="String">CONSERVED</Data></Cell>
    <Cell ss:StyleID="s35"><Data ss:Type="String">exonic</Data></Cell>
    <Cell ss:StyleID="s35"><Data ss:Type="String">nonsynonymous SNV</Data></Cell>
    <Cell ss:StyleID="s35"><Data ss:Type="Number">9</Data></Cell>
    <Cell ss:StyleID="s35"><Data ss:Type="Number">0.33329999999999999</Data></Cell>
    <Cell ss:StyleID="s35"><Data ss:Type="Number">20</Data></Cell>
    <Cell ss:StyleID="s35"><Data ss:Type="Number">0.25</Data></Cell>
    <Cell ss:StyleID="s35"><Data ss:Type="Number">2</Data></Cell>
    <Cell ss:StyleID="s35"><Data ss:Type="Number">0</Data></Cell>
    <Cell ss:StyleID="s35"><Data ss:Type="Number">1</Data></Cell>
    <Cell ss:StyleID="s35"><Data ss:Type="Number">0</Data></Cell>
    <Cell ss:StyleID="s35"><Data ss:Type="String">NA</Data></Cell>
    <Cell ss:StyleID="s35"><Data ss:Type="String">NA</Data></Cell>
    <Cell ss:StyleID="s35"><Data ss:Type="String">NA</Data></Cell>
    <Cell ss:StyleID="s35"><Data ss:Type="String">NA</Data></Cell>
    <Cell ss:StyleID="s35"><Data ss:Type="String">NA</Data></Cell>
    <Cell ss:StyleID="s35"><Data ss:Type="String">NA</Data></Cell>
    <Cell ss:StyleID="s35"><Data ss:Type="String">NA</Data></Cell>
    <Cell ss:StyleID="s35"><Data ss:Type="String">NA</Data></Cell>
    <Cell ss:StyleID="s35"><Data ss:Type="Number">3</Data></Cell>
    <Cell ss:StyleID="s35"><Data ss:Type="Number">0.66669999999999996</Data></Cell>
    <Cell ss:StyleID="s35"><Data ss:Type="String">NA</Data></Cell>
    <Cell ss:StyleID="s35"><Data ss:Type="String">NA</Data></Cell>
    <Cell ss:StyleID="s35"><Data ss:Type="String">NA</Data></Cell>
    <Cell ss:StyleID="s35"><Data ss:Type="String">NA</Data></Cell>
    <Cell ss:StyleID="s35"><Data ss:Type="Number">13</Data></Cell>
    <Cell ss:StyleID="s35"><Data ss:Type="Number">0.23080000000000001</Data></Cell>
    <Cell ss:StyleID="s35"><Data ss:Type="Number">2</Data></Cell>
    <Cell ss:StyleID="s35"><Data ss:Type="Number">0</Data></Cell>
    <Cell ss:StyleID="s35"><Data ss:Type="Number">51</Data></Cell>
    <Cell ss:StyleID="s35"><Data ss:Type="Number">7.8399999999999997E-2</Data></Cell>
    <Cell ss:StyleID="s35"><Data ss:Type="Number">8</Data></Cell>
    <Cell ss:StyleID="s35"><Data ss:Type="Number">0</Data></Cell>
    <Cell ss:StyleID="s35"><Data ss:Type="Number">19</Data></Cell>
    <Cell ss:StyleID="s35"><Data ss:Type="Number">0.15790000000000001</Data></Cell>
    <Cell ss:StyleID="s35"><Data ss:Type="Number">26</Data></Cell>
    <Cell ss:StyleID="s35"><Data ss:Type="Number">7.6899999999999996E-2</Data></Cell>
    <Cell ss:StyleID="s35"><Data ss:Type="Number">18</Data></Cell>
    <Cell ss:StyleID="s35"><Data ss:Type="Number">0.16669999999999999</Data></Cell>
    <Cell ss:StyleID="s36"/>
    <Cell ss:StyleID="s36"/>
   </Row>
   <Row>
    <Cell ss:StyleID="s35"><Data ss:Type="String">Grik2</Data></Cell>
    <Cell ss:StyleID="s35"><Data ss:Type="String">chr10</Data></Cell>
    <Cell ss:StyleID="s35"><Data ss:Type="Number">48962267</Data></Cell>
    <Cell ss:StyleID="s35"><Data ss:Type="String">-</Data></Cell>
    <Cell ss:StyleID="s35"><Data ss:Type="String">CONSERVED</Data></Cell>
    <Cell ss:StyleID="s35"><Data ss:Type="String">intronic</Data></Cell>
    <Cell ss:StyleID="s35"><Data ss:Type="String">NA</Data></Cell>
    <Cell ss:StyleID="s35"><Data ss:Type="Number">43</Data></Cell>
    <Cell ss:StyleID="s35"><Data ss:Type="Number">1</Data></Cell>
    <Cell ss:StyleID="s35"><Data ss:Type="Number">26</Data></Cell>
    <Cell ss:StyleID="s35"><Data ss:Type="Number">1</Data></Cell>
    <Cell ss:StyleID="s35"><Data ss:Type="Number">3</Data></Cell>
    <Cell ss:StyleID="s35"><Data ss:Type="Number">0.66669999999999996</Data></Cell>
    <Cell ss:StyleID="s35"><Data ss:Type="Number">7</Data></Cell>
    <Cell ss:StyleID="s35"><Data ss:Type="Number">0.85709999999999997</Data></Cell>
    <Cell ss:StyleID="s35"><Data ss:Type="String">NA</Data></Cell>
    <Cell ss:StyleID="s35"><Data ss:Type="String">NA</Data></Cell>
    <Cell ss:StyleID="s35"><Data ss:Type="String">NA</Data></Cell>
    <Cell ss:StyleID="s35"><Data ss:Type="String">NA</Data></Cell>
    <Cell ss:StyleID="s35"><Data ss:Type="String">NA</Data></Cell>
    <Cell ss:StyleID="s35"><Data ss:Type="String">NA</Data></Cell>
    <Cell ss:StyleID="s35"><Data ss:Type="String">NA</Data></Cell>
    <Cell ss:StyleID="s35"><Data ss:Type="String">NA</Data></Cell>
    <Cell ss:StyleID="s35"><Data ss:Type="String">NA</Data></Cell>
    <Cell ss:StyleID="s35"><Data ss:Type="String">NA</Data></Cell>
    <Cell ss:StyleID="s35"><Data ss:Type="String">NA</Data></Cell>
    <Cell ss:StyleID="s35"><Data ss:Type="String">NA</Data></Cell>
    <Cell ss:StyleID="s35"><Data ss:Type="String">NA</Data></Cell>
    <Cell ss:StyleID="s35"><Data ss:Type="String">NA</Data></Cell>
    <Cell ss:StyleID="s35"><Data ss:Type="Number">5</Data></Cell>
    <Cell ss:StyleID="s35"><Data ss:Type="Number">0.4</Data></Cell>
    <Cell ss:StyleID="s35"><Data ss:Type="Number">8</Data></Cell>
    <Cell ss:StyleID="s35"><Data ss:Type="Number">0</Data></Cell>
    <Cell ss:StyleID="s35"><Data ss:Type="Number">8</Data></Cell>
    <Cell ss:StyleID="s35"><Data ss:Type="Number">0.875</Data></Cell>
    <Cell ss:StyleID="s35"><Data ss:Type="String">NA</Data></Cell>
    <Cell ss:StyleID="s35"><Data ss:Type="String">NA</Data></Cell>
    <Cell ss:StyleID="s35"><Data ss:Type="Number">10</Data></Cell>
    <Cell ss:StyleID="s35"><Data ss:Type="Number">1</Data></Cell>
    <Cell ss:StyleID="s35"><Data ss:Type="Number">9</Data></Cell>
    <Cell ss:StyleID="s35"><Data ss:Type="Number">1</Data></Cell>
    <Cell ss:StyleID="s35"><Data ss:Type="Number">13</Data></Cell>
    <Cell ss:StyleID="s35"><Data ss:Type="Number">1</Data></Cell>
    <Cell ss:StyleID="s36"/>
    <Cell ss:StyleID="s36"/>
   </Row>
   <Row>
    <Cell ss:StyleID="s35"><Data ss:Type="String">Grik2</Data></Cell>
    <Cell ss:StyleID="s35"><Data ss:Type="String">chr10</Data></Cell>
    <Cell ss:StyleID="s35"><Data ss:Type="Number">48962294</Data></Cell>
    <Cell ss:StyleID="s35"><Data ss:Type="String">-</Data></Cell>
    <Cell ss:StyleID="s35"><Data ss:Type="String">CONSERVED</Data></Cell>
    <Cell ss:StyleID="s35"><Data ss:Type="String">intronic</Data></Cell>
    <Cell ss:StyleID="s35"><Data ss:Type="String">NA</Data></Cell>
    <Cell ss:StyleID="s35"><Data ss:Type="Number">45</Data></Cell>
    <Cell ss:StyleID="s35"><Data ss:Type="Number">0.31109999999999999</Data></Cell>
    <Cell ss:StyleID="s35"><Data ss:Type="Number">21</Data></Cell>
    <Cell ss:StyleID="s35"><Data ss:Type="Number">0.47620000000000001</Data></Cell>
    <Cell ss:StyleID="s35"><Data ss:Type="Number">3</Data></Cell>
    <Cell ss:StyleID="s35"><Data ss:Type="Number">0</Data></Cell>
    <Cell ss:StyleID="s35"><Data ss:Type="Number">7</Data></Cell>
    <Cell ss:StyleID="s35"><Data ss:Type="Number">0.28570000000000001</Data></Cell>
    <Cell ss:StyleID="s35"><Data ss:Type="String">NA</Data></Cell>
    <Cell ss:StyleID="s35"><Data ss:Type="String">NA</Data></Cell>
    <Cell ss:StyleID="s35"><Data ss:Type="String">NA</Data></Cell>
    <Cell ss:StyleID="s35"><Data ss:Type="String">NA</Data></Cell>
    <Cell ss:StyleID="s35"><Data ss:Type="String">NA</Data></Cell>
    <Cell ss:StyleID="s35"><Data ss:Type="String">NA</Data></Cell>
    <Cell ss:StyleID="s35"><Data ss:Type="String">NA</Data></Cell>
    <Cell ss:StyleID="s35"><Data ss:Type="String">NA</Data></Cell>
    <Cell ss:StyleID="s35"><Data ss:Type="String">NA</Data></Cell>
    <Cell ss:StyleID="s35"><Data ss:Type="String">NA</Data></Cell>
    <Cell ss:StyleID="s35"><Data ss:Type="Number">2</Data></Cell>
    <Cell ss:StyleID="s35"><Data ss:Type="Number">0</Data></Cell>
    <Cell ss:StyleID="s35"><Data ss:Type="String">NA</Data></Cell>
    <Cell ss:StyleID="s35"><Data ss:Type="String">NA</Data></Cell>
    <Cell ss:StyleID="s35"><Data ss:Type="Number">5</Data></Cell>
    <Cell ss:StyleID="s35"><Data ss:Type="Number">0</Data></Cell>
    <Cell ss:StyleID="s35"><Data ss:Type="Number">7</Data></Cell>
    <Cell ss:StyleID="s35"><Data ss:Type="Number">0</Data></Cell>
    <Cell ss:StyleID="s35"><Data ss:Type="Number">6</Data></Cell>
    <Cell ss:StyleID="s35"><Data ss:Type="Number">0</Data></Cell>
    <Cell ss:StyleID="s35"><Data ss:Type="String">NA</Data></Cell>
    <Cell ss:StyleID="s35"><Data ss:Type="String">NA</Data></Cell>
    <Cell ss:StyleID="s35"><Data ss:Type="Number">13</Data></Cell>
    <Cell ss:StyleID="s35"><Data ss:Type="Number">0</Data></Cell>
    <Cell ss:StyleID="s35"><Data ss:Type="Number">10</Data></Cell>
    <Cell ss:StyleID="s35"><Data ss:Type="Number">0.5</Data></Cell>
    <Cell ss:StyleID="s35"><Data ss:Type="Number">18</Data></Cell>
    <Cell ss:StyleID="s35"><Data ss:Type="Number">0.33329999999999999</Data></Cell>
    <Cell ss:StyleID="s36"/>
    <Cell ss:StyleID="s36"/>
   </Row>
   <Row>
    <Cell ss:StyleID="s35"><Data ss:Type="String">Grik2</Data></Cell>
    <Cell ss:StyleID="s35"><Data ss:Type="String">chr10</Data></Cell>
    <Cell ss:StyleID="s35"><Data ss:Type="Number">48964095</Data></Cell>
    <Cell ss:StyleID="s35"><Data ss:Type="String">-</Data></Cell>
    <Cell ss:StyleID="s35"><Data ss:Type="String">CONSERVED</Data></Cell>
    <Cell ss:StyleID="s35"><Data ss:Type="String">intronic</Data></Cell>
    <Cell ss:StyleID="s35"><Data ss:Type="String">NA</Data></Cell>
    <Cell ss:StyleID="s35"><Data ss:Type="Number">38</Data></Cell>
    <Cell ss:StyleID="s35"><Data ss:Type="Number">0.23680000000000001</Data></Cell>
    <Cell ss:StyleID="s35"><Data ss:Type="Number">24</Data></Cell>
    <Cell ss:StyleID="s35"><Data ss:Type="Number">0.29170000000000001</Data></Cell>
    <Cell ss:StyleID="s35"><Data ss:Type="Number">7</Data></Cell>
    <Cell ss:StyleID="s35"><Data ss:Type="Number">0</Data></Cell>
    <Cell ss:StyleID="s35"><Data ss:Type="Number">1</Data></Cell>
    <Cell ss:StyleID="s35"><Data ss:Type="Number">0</Data></Cell>
    <Cell ss:StyleID="s35"><Data ss:Type="String">NA</Data></Cell>
    <Cell ss:StyleID="s35"><Data ss:Type="String">NA</Data></Cell>
    <Cell ss:StyleID="s35"><Data ss:Type="String">NA</Data></Cell>
    <Cell ss:StyleID="s35"><Data ss:Type="String">NA</Data></Cell>
    <Cell ss:StyleID="s35"><Data ss:Type="String">NA</Data></Cell>
    <Cell ss:StyleID="s35"><Data ss:Type="String">NA</Data></Cell>
    <Cell ss:StyleID="s35"><Data ss:Type="String">NA</Data></Cell>
    <Cell ss:StyleID="s35"><Data ss:Type="String">NA</Data></Cell>
    <Cell ss:StyleID="s35"><Data ss:Type="String">NA</Data></Cell>
    <Cell ss:StyleID="s35"><Data ss:Type="String">NA</Data></Cell>
    <Cell ss:StyleID="s35"><Data ss:Type="Number">1</Data></Cell>
    <Cell ss:StyleID="s35"><Data ss:Type="Number">0</Data></Cell>
    <Cell ss:StyleID="s35"><Data ss:Type="Number">2</Data></Cell>
    <Cell ss:StyleID="s35"><Data ss:Type="Number">0</Data></Cell>
    <Cell ss:StyleID="s35"><Data ss:Type="Number">10</Data></Cell>
    <Cell ss:StyleID="s35"><Data ss:Type="Number">0</Data></Cell>
    <Cell ss:StyleID="s35"><Data ss:Type="Number">1</Data></Cell>
    <Cell ss:StyleID="s35"><Data ss:Type="Number">0</Data></Cell>
    <Cell ss:StyleID="s35"><Data ss:Type="Number">2</Data></Cell>
    <Cell ss:StyleID="s35"><Data ss:Type="Number">0</Data></Cell>
    <Cell ss:StyleID="s35"><Data ss:Type="String">NA</Data></Cell>
    <Cell ss:StyleID="s35"><Data ss:Type="String">NA</Data></Cell>
    <Cell ss:StyleID="s35"><Data ss:Type="Number">4</Data></Cell>
    <Cell ss:StyleID="s35"><Data ss:Type="Number">0.5</Data></Cell>
    <Cell ss:StyleID="s35"><Data ss:Type="Number">9</Data></Cell>
    <Cell ss:StyleID="s35"><Data ss:Type="Number">0.22220000000000001</Data></Cell>
    <Cell ss:StyleID="s35"><Data ss:Type="Number">10</Data></Cell>
    <Cell ss:StyleID="s35"><Data ss:Type="Number">0</Data></Cell>
    <Cell ss:StyleID="s36"/>
    <Cell ss:StyleID="s36"/>
   </Row>
   <Row>
    <Cell ss:StyleID="s35"><Data ss:Type="String">Grik2</Data></Cell>
    <Cell ss:StyleID="s35"><Data ss:Type="String">chr10</Data></Cell>
    <Cell ss:StyleID="s35"><Data ss:Type="Number">48964136</Data></Cell>
    <Cell ss:StyleID="s35"><Data ss:Type="String">-</Data></Cell>
    <Cell ss:StyleID="s35"><Data ss:Type="String">CONSERVED</Data></Cell>
    <Cell ss:StyleID="s35"><Data ss:Type="String">exonic</Data></Cell>
    <Cell ss:StyleID="s35"><Data ss:Type="String">nonsynonymous SNV</Data></Cell>
    <Cell ss:StyleID="s35"><Data ss:Type="Number">71</Data></Cell>
    <Cell ss:StyleID="s35"><Data ss:Type="Number">0.87319999999999998</Data></Cell>
    <Cell ss:StyleID="s35"><Data ss:Type="Number">45</Data></Cell>
    <Cell ss:StyleID="s35"><Data ss:Type="Number">0.86670000000000003</Data></Cell>
    <Cell ss:StyleID="s35"><Data ss:Type="Number">32</Data></Cell>
    <Cell ss:StyleID="s35"><Data ss:Type="Number">0</Data></Cell>
    <Cell ss:StyleID="s35"><Data ss:Type="Number">22</Data></Cell>
    <Cell ss:StyleID="s35"><Data ss:Type="Number">9.0899999999999995E-2</Data></Cell>
    <Cell ss:StyleID="s35"><Data ss:Type="Number">1</Data></Cell>
    <Cell ss:StyleID="s35"><Data ss:Type="Number">0</Data></Cell>
    <Cell ss:StyleID="s35"><Data ss:Type="String">NA</Data></Cell>
    <Cell ss:StyleID="s35"><Data ss:Type="String">NA</Data></Cell>
    <Cell ss:StyleID="s35"><Data ss:Type="String">NA</Data></Cell>
    <Cell ss:StyleID="s35"><Data ss:Type="String">NA</Data></Cell>
    <Cell ss:StyleID="s35"><Data ss:Type="Number">36</Data></Cell>
    <Cell ss:StyleID="s35"><Data ss:Type="Number">0</Data></Cell>
    <Cell ss:StyleID="s35"><Data ss:Type="Number">35</Data></Cell>
    <Cell ss:StyleID="s35"><Data ss:Type="Number">0</Data></Cell>
    <Cell ss:StyleID="s35"><Data ss:Type="Number">18</Data></Cell>
    <Cell ss:StyleID="s35"><Data ss:Type="Number">0</Data></Cell>
    <Cell ss:StyleID="s35"><Data ss:Type="Number">19</Data></Cell>
    <Cell ss:StyleID="s35"><Data ss:Type="Number">0</Data></Cell>
    <Cell ss:StyleID="s35"><Data ss:Type="Number">123</Data></Cell>
    <Cell ss:StyleID="s35"><Data ss:Type="Number">4.07E-2</Data></Cell>
    <Cell ss:StyleID="s35"><Data ss:Type="Number">41</Data></Cell>
    <Cell ss:StyleID="s35"><Data ss:Type="Number">4.8800000000000003E-2</Data></Cell>
    <Cell ss:StyleID="s35"><Data ss:Type="Number">79</Data></Cell>
    <Cell ss:StyleID="s35"><Data ss:Type="Number">0.1013</Data></Cell>
    <Cell ss:StyleID="s35"><Data ss:Type="Number">28</Data></Cell>
    <Cell ss:StyleID="s35"><Data ss:Type="Number">0.42859999999999998</Data></Cell>
    <Cell ss:StyleID="s35"><Data ss:Type="Number">49</Data></Cell>
    <Cell ss:StyleID="s35"><Data ss:Type="Number">0.63270000000000004</Data></Cell>
    <Cell ss:StyleID="s35"><Data ss:Type="Number">36</Data></Cell>
    <Cell ss:StyleID="s35"><Data ss:Type="Number">0.5</Data></Cell>
    <Cell ss:StyleID="s35"><Data ss:Type="Number">43</Data></Cell>
    <Cell ss:StyleID="s35"><Data ss:Type="Number">0.6744</Data></Cell>
    <Cell ss:StyleID="s36"/>
    <Cell ss:StyleID="s36"/>
   </Row>
   <Row>
    <Cell ss:StyleID="s35"><Data ss:Type="String">Grik2</Data></Cell>
    <Cell ss:StyleID="s35"><Data ss:Type="String">chr10</Data></Cell>
    <Cell ss:StyleID="s35"><Data ss:Type="Number">48992582</Data></Cell>
    <Cell ss:StyleID="s35"><Data ss:Type="String">-</Data></Cell>
    <Cell ss:StyleID="s35"><Data ss:Type="String">CONSERVED</Data></Cell>
    <Cell ss:StyleID="s35"><Data ss:Type="String">exonic</Data></Cell>
    <Cell ss:StyleID="s35"><Data ss:Type="String">nonsynonymous SNV</Data></Cell>
    <Cell ss:StyleID="s35"><Data ss:Type="Number">31</Data></Cell>
    <Cell ss:StyleID="s35"><Data ss:Type="Number">0.6452</Data></Cell>
    <Cell ss:StyleID="s35"><Data ss:Type="Number">13</Data></Cell>
    <Cell ss:StyleID="s35"><Data ss:Type="Number">0.92310000000000003</Data></Cell>
    <Cell ss:StyleID="s35"><Data ss:Type="Number">26</Data></Cell>
    <Cell ss:StyleID="s35"><Data ss:Type="Number">3.85E-2</Data></Cell>
    <Cell ss:StyleID="s35"><Data ss:Type="Number">15</Data></Cell>
    <Cell ss:StyleID="s35"><Data ss:Type="Number">6.6699999999999995E-2</Data></Cell>
    <Cell ss:StyleID="s35"><Data ss:Type="String">NA</Data></Cell>
    <Cell ss:StyleID="s35"><Data ss:Type="String">NA</Data></Cell>
    <Cell ss:StyleID="s35"><Data ss:Type="Number">5</Data></Cell>
    <Cell ss:StyleID="s35"><Data ss:Type="Number">0</Data></Cell>
    <Cell ss:StyleID="s35"><Data ss:Type="Number">2</Data></Cell>
    <Cell ss:StyleID="s35"><Data ss:Type="Number">0</Data></Cell>
    <Cell ss:StyleID="s35"><Data ss:Type="Number">9</Data></Cell>
    <Cell ss:StyleID="s35"><Data ss:Type="Number">0</Data></Cell>
    <Cell ss:StyleID="s35"><Data ss:Type="Number">18</Data></Cell>
    <Cell ss:StyleID="s35"><Data ss:Type="Number">0</Data></Cell>
    <Cell ss:StyleID="s35"><Data ss:Type="Number">25</Data></Cell>
    <Cell ss:StyleID="s35"><Data ss:Type="Number">0</Data></Cell>
    <Cell ss:StyleID="s35"><Data ss:Type="Number">26</Data></Cell>
    <Cell ss:StyleID="s35"><Data ss:Type="Number">3.85E-2</Data></Cell>
    <Cell ss:StyleID="s35"><Data ss:Type="Number">110</Data></Cell>
    <Cell ss:StyleID="s35"><Data ss:Type="Number">1.8200000000000001E-2</Data></Cell>
    <Cell ss:StyleID="s35"><Data ss:Type="Number">62</Data></Cell>
    <Cell ss:StyleID="s35"><Data ss:Type="Number">3.2300000000000002E-2</Data></Cell>
    <Cell ss:StyleID="s35"><Data ss:Type="Number">68</Data></Cell>
    <Cell ss:StyleID="s35"><Data ss:Type="Number">0.1176</Data></Cell>
    <Cell ss:StyleID="s35"><Data ss:Type="Number">63</Data></Cell>
    <Cell ss:StyleID="s35"><Data ss:Type="Number">0.39679999999999999</Data></Cell>
    <Cell ss:StyleID="s35"><Data ss:Type="Number">38</Data></Cell>
    <Cell ss:StyleID="s35"><Data ss:Type="Number">0.63160000000000005</Data></Cell>
    <Cell ss:StyleID="s35"><Data ss:Type="Number">34</Data></Cell>
    <Cell ss:StyleID="s35"><Data ss:Type="Number">0.4118</Data></Cell>
    <Cell ss:StyleID="s35"><Data ss:Type="Number">42</Data></Cell>
    <Cell ss:StyleID="s35"><Data ss:Type="Number">0.57140000000000002</Data></Cell>
    <Cell ss:StyleID="s36"/>
    <Cell ss:StyleID="s36"/>
   </Row>
   <Row>
    <Cell ss:StyleID="s35"><Data ss:Type="String">Grik2</Data></Cell>
    <Cell ss:StyleID="s35"><Data ss:Type="String">chr10</Data></Cell>
    <Cell ss:StyleID="s35"><Data ss:Type="Number">48992595</Data></Cell>
    <Cell ss:StyleID="s35"><Data ss:Type="String">-</Data></Cell>
    <Cell ss:StyleID="s35"><Data ss:Type="String">CONSERVED</Data></Cell>
    <Cell ss:StyleID="s35"><Data ss:Type="String">exonic</Data></Cell>
    <Cell ss:StyleID="s35"><Data ss:Type="String">nonsynonymous SNV</Data></Cell>
    <Cell ss:StyleID="s35"><Data ss:Type="Number">38</Data></Cell>
    <Cell ss:StyleID="s35"><Data ss:Type="Number">0.68420000000000003</Data></Cell>
    <Cell ss:StyleID="s35"><Data ss:Type="Number">22</Data></Cell>
    <Cell ss:StyleID="s35"><Data ss:Type="Number">0.77270000000000005</Data></Cell>
    <Cell ss:StyleID="s35"><Data ss:Type="Number">25</Data></Cell>
    <Cell ss:StyleID="s35"><Data ss:Type="Number">0</Data></Cell>
    <Cell ss:StyleID="s35"><Data ss:Type="Number">14</Data></Cell>
    <Cell ss:StyleID="s35"><Data ss:Type="Number">0.1429</Data></Cell>
    <Cell ss:StyleID="s35"><Data ss:Type="String">NA</Data></Cell>
    <Cell ss:StyleID="s35"><Data ss:Type="String">NA</Data></Cell>
    <Cell ss:StyleID="s35"><Data ss:Type="Number">4</Data></Cell>
    <Cell ss:StyleID="s35"><Data ss:Type="Number">0</Data></Cell>
    <Cell ss:StyleID="s35"><Data ss:Type="Number">2</Data></Cell>
    <Cell ss:StyleID="s35"><Data ss:Type="Number">0</Data></Cell>
    <Cell ss:StyleID="s35"><Data ss:Type="Number">9</Data></Cell>
    <Cell ss:StyleID="s35"><Data ss:Type="Number">0</Data></Cell>
    <Cell ss:StyleID="s35"><Data ss:Type="Number">17</Data></Cell>
    <Cell ss:StyleID="s35"><Data ss:Type="Number">0</Data></Cell>
    <Cell ss:StyleID="s35"><Data ss:Type="Number">23</Data></Cell>
    <Cell ss:StyleID="s35"><Data ss:Type="Number">4.3499999999999997E-2</Data></Cell>
    <Cell ss:StyleID="s35"><Data ss:Type="Number">27</Data></Cell>
    <Cell ss:StyleID="s35"><Data ss:Type="Number">3.6999999999999998E-2</Data></Cell>
    <Cell ss:StyleID="s35"><Data ss:Type="Number">122</Data></Cell>
    <Cell ss:StyleID="s35"><Data ss:Type="Number">2.46E-2</Data></Cell>
    <Cell ss:StyleID="s35"><Data ss:Type="Number">70</Data></Cell>
    <Cell ss:StyleID="s35"><Data ss:Type="Number">8.5699999999999998E-2</Data></Cell>
    <Cell ss:StyleID="s35"><Data ss:Type="Number">74</Data></Cell>
    <Cell ss:StyleID="s35"><Data ss:Type="Number">8.1100000000000005E-2</Data></Cell>
    <Cell ss:StyleID="s35"><Data ss:Type="Number">63</Data></Cell>
    <Cell ss:StyleID="s35"><Data ss:Type="Number">0.1429</Data></Cell>
    <Cell ss:StyleID="s35"><Data ss:Type="Number">45</Data></Cell>
    <Cell ss:StyleID="s35"><Data ss:Type="Number">0.37780000000000002</Data></Cell>
    <Cell ss:StyleID="s35"><Data ss:Type="Number">36</Data></Cell>
    <Cell ss:StyleID="s35"><Data ss:Type="Number">0.19439999999999999</Data></Cell>
    <Cell ss:StyleID="s35"><Data ss:Type="Number">48</Data></Cell>
    <Cell ss:StyleID="s35"><Data ss:Type="Number">0.29170000000000001</Data></Cell>
    <Cell ss:StyleID="s36"/>
    <Cell ss:StyleID="s36"/>
   </Row>
   <Row>
    <Cell ss:StyleID="s35"><Data ss:Type="String">Pcmt1</Data></Cell>
    <Cell ss:StyleID="s35"><Data ss:Type="String">chr10</Data></Cell>
    <Cell ss:StyleID="s35"><Data ss:Type="Number">7368312</Data></Cell>
    <Cell ss:StyleID="s35"><Data ss:Type="String">-</Data></Cell>
    <Cell ss:StyleID="s35"><Data ss:Type="String">CONSERVED</Data></Cell>
    <Cell ss:StyleID="s35"><Data ss:Type="String">intronic</Data></Cell>
    <Cell ss:StyleID="s35"><Data ss:Type="String">NA</Data></Cell>
    <Cell ss:StyleID="s35"><Data ss:Type="Number">5</Data></Cell>
    <Cell ss:StyleID="s35"><Data ss:Type="Number">0</Data></Cell>
    <Cell ss:StyleID="s35"><Data ss:Type="Number">5</Data></Cell>
    <Cell ss:StyleID="s35"><Data ss:Type="Number">0</Data></Cell>
    <Cell ss:StyleID="s35"><Data ss:Type="Number">9</Data></Cell>
    <Cell ss:StyleID="s35"><Data ss:Type="Number">0.1111</Data></Cell>
    <Cell ss:StyleID="s35"><Data ss:Type="Number">6</Data></Cell>
    <Cell ss:StyleID="s35"><Data ss:Type="Number">0.16669999999999999</Data></Cell>
    <Cell ss:StyleID="s35"><Data ss:Type="Number">2</Data></Cell>
    <Cell ss:StyleID="s35"><Data ss:Type="Number">0</Data></Cell>
    <Cell ss:StyleID="s35"><Data ss:Type="Number">6</Data></Cell>
    <Cell ss:StyleID="s35"><Data ss:Type="Number">0</Data></Cell>
    <Cell ss:StyleID="s35"><Data ss:Type="String">NA</Data></Cell>
    <Cell ss:StyleID="s35"><Data ss:Type="String">NA</Data></Cell>
    <Cell ss:StyleID="s35"><Data ss:Type="Number">1</Data></Cell>
    <Cell ss:StyleID="s35"><Data ss:Type="Number">0</Data></Cell>
    <Cell ss:StyleID="s35"><Data ss:Type="Number">7</Data></Cell>
    <Cell ss:StyleID="s35"><Data ss:Type="Number">0</Data></Cell>
    <Cell ss:StyleID="s35"><Data ss:Type="Number">6</Data></Cell>
    <Cell ss:StyleID="s35"><Data ss:Type="Number">0</Data></Cell>
    <Cell ss:StyleID="s35"><Data ss:Type="Number">4</Data></Cell>
    <Cell ss:StyleID="s35"><Data ss:Type="Number">0</Data></Cell>
    <Cell ss:StyleID="s35"><Data ss:Type="Number">9</Data></Cell>
    <Cell ss:StyleID="s35"><Data ss:Type="Number">0</Data></Cell>
    <Cell ss:StyleID="s35"><Data ss:Type="Number">3</Data></Cell>
    <Cell ss:StyleID="s35"><Data ss:Type="Number">0</Data></Cell>
    <Cell ss:StyleID="s35"><Data ss:Type="Number">17</Data></Cell>
    <Cell ss:StyleID="s35"><Data ss:Type="Number">0.1176</Data></Cell>
    <Cell ss:StyleID="s35"><Data ss:Type="Number">10</Data></Cell>
    <Cell ss:StyleID="s35"><Data ss:Type="Number">0</Data></Cell>
    <Cell ss:StyleID="s35"><Data ss:Type="Number">7</Data></Cell>
    <Cell ss:StyleID="s35"><Data ss:Type="Number">0</Data></Cell>
    <Cell ss:StyleID="s35"><Data ss:Type="Number">2</Data></Cell>
    <Cell ss:StyleID="s35"><Data ss:Type="Number">0</Data></Cell>
    <Cell ss:StyleID="s35"><Data ss:Type="Number">7</Data></Cell>
    <Cell ss:StyleID="s35"><Data ss:Type="Number">0</Data></Cell>
    <Cell ss:StyleID="s36"/>
    <Cell ss:StyleID="s36"/>
   </Row>
   <Row>
    <Cell ss:StyleID="s35"><Data ss:Type="String">Adarb1</Data></Cell>
    <Cell ss:StyleID="s35"><Data ss:Type="String">chr10</Data></Cell>
    <Cell ss:StyleID="s35"><Data ss:Type="Number">76785353</Data></Cell>
    <Cell ss:StyleID="s35"><Data ss:Type="String">-</Data></Cell>
    <Cell ss:StyleID="s35"><Data ss:Type="String">CONSERVED</Data></Cell>
    <Cell ss:StyleID="s35"><Data ss:Type="String">intronic</Data></Cell>
    <Cell ss:StyleID="s35"><Data ss:Type="String">NA</Data></Cell>
    <Cell ss:StyleID="s35"><Data ss:Type="Number">31</Data></Cell>
    <Cell ss:StyleID="s35"><Data ss:Type="Number">0.4516</Data></Cell>
    <Cell ss:StyleID="s35"><Data ss:Type="Number">34</Data></Cell>
    <Cell ss:StyleID="s35"><Data ss:Type="Number">0.1176</Data></Cell>
    <Cell ss:StyleID="s35"><Data ss:Type="Number">2</Data></Cell>
    <Cell ss:StyleID="s35"><Data ss:Type="Number">0</Data></Cell>
    <Cell ss:StyleID="s35"><Data ss:Type="Number">2</Data></Cell>
    <Cell ss:StyleID="s35"><Data ss:Type="Number">0.5</Data></Cell>
    <Cell ss:StyleID="s35"><Data ss:Type="Number">1</Data></Cell>
    <Cell ss:StyleID="s35"><Data ss:Type="Number">0</Data></Cell>
    <Cell ss:StyleID="s35"><Data ss:Type="Number">2</Data></Cell>
    <Cell ss:StyleID="s35"><Data ss:Type="Number">0</Data></Cell>
    <Cell ss:StyleID="s35"><Data ss:Type="Number">2</Data></Cell>
    <Cell ss:StyleID="s35"><Data ss:Type="Number">0</Data></Cell>
    <Cell ss:StyleID="s35"><Data ss:Type="String">NA</Data></Cell>
    <Cell ss:StyleID="s35"><Data ss:Type="String">NA</Data></Cell>
    <Cell ss:StyleID="s35"><Data ss:Type="Number">3</Data></Cell>
    <Cell ss:StyleID="s35"><Data ss:Type="Number">0</Data></Cell>
    <Cell ss:StyleID="s35"><Data ss:Type="Number">1</Data></Cell>
    <Cell ss:StyleID="s35"><Data ss:Type="Number">0</Data></Cell>
    <Cell ss:StyleID="s35"><Data ss:Type="Number">5</Data></Cell>
    <Cell ss:StyleID="s35"><Data ss:Type="Number">0</Data></Cell>
    <Cell ss:StyleID="s35"><Data ss:Type="String">NA</Data></Cell>
    <Cell ss:StyleID="s35"><Data ss:Type="String">NA</Data></Cell>
    <Cell ss:StyleID="s35"><Data ss:Type="Number">3</Data></Cell>
    <Cell ss:StyleID="s35"><Data ss:Type="Number">0</Data></Cell>
    <Cell ss:StyleID="s35"><Data ss:Type="Number">4</Data></Cell>
    <Cell ss:StyleID="s35"><Data ss:Type="Number">0.25</Data></Cell>
    <Cell ss:StyleID="s35"><Data ss:Type="Number">11</Data></Cell>
    <Cell ss:StyleID="s35"><Data ss:Type="Number">0.54549999999999998</Data></Cell>
    <Cell ss:StyleID="s35"><Data ss:Type="Number">13</Data></Cell>
    <Cell ss:StyleID="s35"><Data ss:Type="Number">0.23080000000000001</Data></Cell>
    <Cell ss:StyleID="s35"><Data ss:Type="Number">31</Data></Cell>
    <Cell ss:StyleID="s35"><Data ss:Type="Number">9.6799999999999997E-2</Data></Cell>
    <Cell ss:StyleID="s35"><Data ss:Type="Number">19</Data></Cell>
    <Cell ss:StyleID="s35"><Data ss:Type="Number">5.2600000000000001E-2</Data></Cell>
    <Cell ss:StyleID="s36"/>
    <Cell ss:StyleID="s36"/>
   </Row>
   <Row>
    <Cell ss:StyleID="s35"><Data ss:Type="String">C1ql1</Data></Cell>
    <Cell ss:StyleID="s35"><Data ss:Type="String">chr11</Data></Cell>
    <Cell ss:StyleID="s35"><Data ss:Type="Number">102807579</Data></Cell>
    <Cell ss:StyleID="s35"><Data ss:Type="String">-</Data></Cell>
    <Cell ss:StyleID="s35"><Data ss:Type="String">CONSERVED</Data></Cell>
    <Cell ss:StyleID="s35"><Data ss:Type="String">exonic</Data></Cell>
    <Cell ss:StyleID="s35"><Data ss:Type="String">nonsynonymous SNV</Data></Cell>
    <Cell ss:StyleID="s35"><Data ss:Type="Number">11</Data></Cell>
    <Cell ss:StyleID="s35"><Data ss:Type="Number">0</Data></Cell>
    <Cell ss:StyleID="s35"><Data ss:Type="Number">17</Data></Cell>
    <Cell ss:StyleID="s35"><Data ss:Type="Number">0</Data></Cell>
    <Cell ss:StyleID="s35"><Data ss:Type="String">NA</Data></Cell>
    <Cell ss:StyleID="s35"><Data ss:Type="String">NA</Data></Cell>
    <Cell ss:StyleID="s35"><Data ss:Type="Number">2</Data></Cell>
    <Cell ss:StyleID="s35"><Data ss:Type="Number">0</Data></Cell>
    <Cell ss:StyleID="s35"><Data ss:Type="String">NA</Data></Cell>
    <Cell ss:StyleID="s35"><Data ss:Type="String">NA</Data></Cell>
    <Cell ss:StyleID="s35"><Data ss:Type="String">NA</Data></Cell>
    <Cell ss:StyleID="s35"><Data ss:Type="String">NA</Data></Cell>
    <Cell ss:StyleID="s35"><Data ss:Type="Number">2</Data></Cell>
    <Cell ss:StyleID="s35"><Data ss:Type="Number">0</Data></Cell>
    <Cell ss:StyleID="s35"><Data ss:Type="Number">1</Data></Cell>
    <Cell ss:StyleID="s35"><Data ss:Type="Number">0</Data></Cell>
    <Cell ss:StyleID="s35"><Data ss:Type="Number">10</Data></Cell>
    <Cell ss:StyleID="s35"><Data ss:Type="Number">0</Data></Cell>
    <Cell ss:StyleID="s35"><Data ss:Type="Number">1</Data></Cell>
    <Cell ss:StyleID="s35"><Data ss:Type="Number">0</Data></Cell>
    <Cell ss:StyleID="s35"><Data ss:Type="String">NA</Data></Cell>
    <Cell ss:StyleID="s35"><Data ss:Type="String">NA</Data></Cell>
    <Cell ss:StyleID="s35"><Data ss:Type="Number">209</Data></Cell>
    <Cell ss:StyleID="s35"><Data ss:Type="Number">4.7999999999999996E-3</Data></Cell>
    <Cell ss:StyleID="s35"><Data ss:Type="Number">314</Data></Cell>
    <Cell ss:StyleID="s35"><Data ss:Type="Number">1.2699999999999999E-2</Data></Cell>
    <Cell ss:StyleID="s35"><Data ss:Type="Number">729</Data></Cell>
    <Cell ss:StyleID="s35"><Data ss:Type="Number">6.8999999999999999E-3</Data></Cell>
    <Cell ss:StyleID="s35"><Data ss:Type="Number">1387</Data></Cell>
    <Cell ss:StyleID="s35"><Data ss:Type="Number">7.9000000000000008E-3</Data></Cell>
    <Cell ss:StyleID="s35"><Data ss:Type="Number">50</Data></Cell>
    <Cell ss:StyleID="s35"><Data ss:Type="Number">0.02</Data></Cell>
    <Cell ss:StyleID="s35"><Data ss:Type="Number">59</Data></Cell>
    <Cell ss:StyleID="s35"><Data ss:Type="Number">0</Data></Cell>
    <Cell ss:StyleID="s35"><Data ss:Type="Number">60</Data></Cell>
    <Cell ss:StyleID="s35"><Data ss:Type="Number">1.67E-2</Data></Cell>
    <Cell ss:StyleID="s36"/>
    <Cell ss:StyleID="s36"/>
   </Row>
   <Row>
    <Cell ss:StyleID="s35"><Data ss:Type="String">Cyfip2</Data></Cell>
    <Cell ss:StyleID="s35"><Data ss:Type="String">chr11</Data></Cell>
    <Cell ss:StyleID="s35"><Data ss:Type="Number">46086145</Data></Cell>
    <Cell ss:StyleID="s35"><Data ss:Type="String">-</Data></Cell>
    <Cell ss:StyleID="s35"><Data ss:Type="String">CONSERVED</Data></Cell>
    <Cell ss:StyleID="s35"><Data ss:Type="String">exonic</Data></Cell>
    <Cell ss:StyleID="s35"><Data ss:Type="String">nonsynonymous SNV</Data></Cell>
    <Cell ss:StyleID="s35"><Data ss:Type="Number">175</Data></Cell>
    <Cell ss:StyleID="s35"><Data ss:Type="Number">0.4229</Data></Cell>
    <Cell ss:StyleID="s35"><Data ss:Type="Number">226</Data></Cell>
    <Cell ss:StyleID="s35"><Data ss:Type="Number">0.49120000000000003</Data></Cell>
    <Cell ss:StyleID="s35"><Data ss:Type="Number">15</Data></Cell>
    <Cell ss:StyleID="s35"><Data ss:Type="Number">6.6699999999999995E-2</Data></Cell>
    <Cell ss:StyleID="s35"><Data ss:Type="Number">21</Data></Cell>
    <Cell ss:StyleID="s35"><Data ss:Type="Number">0.1429</Data></Cell>
    <Cell ss:StyleID="s35"><Data ss:Type="Number">9</Data></Cell>
    <Cell ss:StyleID="s35"><Data ss:Type="Number">0.1111</Data></Cell>
    <Cell ss:StyleID="s35"><Data ss:Type="Number">4</Data></Cell>
    <Cell ss:StyleID="s35"><Data ss:Type="Number">0</Data></Cell>
    <Cell ss:StyleID="s35"><Data ss:Type="Number">8</Data></Cell>
    <Cell ss:StyleID="s35"><Data ss:Type="Number">0.625</Data></Cell>
    <Cell ss:StyleID="s35"><Data ss:Type="Number">51</Data></Cell>
    <Cell ss:StyleID="s35"><Data ss:Type="Number">5.8799999999999998E-2</Data></Cell>
    <Cell ss:StyleID="s35"><Data ss:Type="Number">79</Data></Cell>
    <Cell ss:StyleID="s35"><Data ss:Type="Number">0.1013</Data></Cell>
    <Cell ss:StyleID="s35"><Data ss:Type="Number">40</Data></Cell>
    <Cell ss:StyleID="s35"><Data ss:Type="Number">0</Data></Cell>
    <Cell ss:StyleID="s35"><Data ss:Type="Number">46</Data></Cell>
    <Cell ss:StyleID="s35"><Data ss:Type="Number">0</Data></Cell>
    <Cell ss:StyleID="s35"><Data ss:Type="Number">445</Data></Cell>
    <Cell ss:StyleID="s35"><Data ss:Type="Number">1.5699999999999999E-2</Data></Cell>
    <Cell ss:StyleID="s35"><Data ss:Type="Number">692</Data></Cell>
    <Cell ss:StyleID="s35"><Data ss:Type="Number">1.2999999999999999E-2</Data></Cell>
    <Cell ss:StyleID="s35"><Data ss:Type="Number">183</Data></Cell>
    <Cell ss:StyleID="s35"><Data ss:Type="Number">0.1585</Data></Cell>
    <Cell ss:StyleID="s35"><Data ss:Type="Number">238</Data></Cell>
    <Cell ss:StyleID="s35"><Data ss:Type="Number">0.1008</Data></Cell>
    <Cell ss:StyleID="s35"><Data ss:Type="Number">129</Data></Cell>
    <Cell ss:StyleID="s35"><Data ss:Type="Number">0.34110000000000001</Data></Cell>
    <Cell ss:StyleID="s35"><Data ss:Type="Number">168</Data></Cell>
    <Cell ss:StyleID="s35"><Data ss:Type="Number">0.3095</Data></Cell>
    <Cell ss:StyleID="s35"><Data ss:Type="Number">106</Data></Cell>
    <Cell ss:StyleID="s35"><Data ss:Type="Number">0.3019</Data></Cell>
    <Cell ss:StyleID="s36"/>
    <Cell ss:StyleID="s36"/>
   </Row>
   <Row>
    <Cell ss:StyleID="s35"><Data ss:Type="String">Mir376c</Data></Cell>
    <Cell ss:StyleID="s35"><Data ss:Type="String">chr12</Data></Cell>
    <Cell ss:StyleID="s35"><Data ss:Type="Number">110960985</Data></Cell>
    <Cell ss:StyleID="s35"><Data ss:Type="String">+</Data></Cell>
    <Cell ss:StyleID="s35"><Data ss:Type="String">CONSERVED</Data></Cell>
    <Cell ss:StyleID="s35"><Data ss:Type="String">ncRNA_exonic</Data></Cell>
    <Cell ss:StyleID="s35"><Data ss:Type="String">NA</Data></Cell>
    <Cell ss:StyleID="s35"><Data ss:Type="Number">5</Data></Cell>
    <Cell ss:StyleID="s35"><Data ss:Type="Number">1</Data></Cell>
    <Cell ss:StyleID="s35"><Data ss:Type="String">NA</Data></Cell>
    <Cell ss:StyleID="s35"><Data ss:Type="String">NA</Data></Cell>
    <Cell ss:StyleID="s35"><Data ss:Type="String">NA</Data></Cell>
    <Cell ss:StyleID="s35"><Data ss:Type="String">NA</Data></Cell>
    <Cell ss:StyleID="s35"><Data ss:Type="String">NA</Data></Cell>
    <Cell ss:StyleID="s35"><Data ss:Type="String">NA</Data></Cell>
    <Cell ss:StyleID="s35"><Data ss:Type="String">NA</Data></Cell>
    <Cell ss:StyleID="s35"><Data ss:Type="String">NA</Data></Cell>
    <Cell ss:StyleID="s35"><Data ss:Type="String">NA</Data></Cell>
    <Cell ss:StyleID="s35"><Data ss:Type="String">NA</Data></Cell>
    <Cell ss:StyleID="s35"><Data ss:Type="String">NA</Data></Cell>
    <Cell ss:StyleID="s35"><Data ss:Type="String">NA</Data></Cell>
    <Cell ss:StyleID="s35"><Data ss:Type="String">NA</Data></Cell>
    <Cell ss:StyleID="s35"><Data ss:Type="String">NA</Data></Cell>
    <Cell ss:StyleID="s35"><Data ss:Type="String">NA</Data></Cell>
    <Cell ss:StyleID="s35"><Data ss:Type="String">NA</Data></Cell>
    <Cell ss:StyleID="s35"><Data ss:Type="String">NA</Data></Cell>
    <Cell ss:StyleID="s35"><Data ss:Type="String">NA</Data></Cell>
    <Cell ss:StyleID="s35"><Data ss:Type="String">NA</Data></Cell>
    <Cell ss:StyleID="s35"><Data ss:Type="String">NA</Data></Cell>
    <Cell ss:StyleID="s35"><Data ss:Type="String">NA</Data></Cell>
    <Cell ss:StyleID="s35"><Data ss:Type="String">NA</Data></Cell>
    <Cell ss:StyleID="s35"><Data ss:Type="String">NA</Data></Cell>
    <Cell ss:StyleID="s35"><Data ss:Type="String">NA</Data></Cell>
    <Cell ss:StyleID="s35"><Data ss:Type="String">NA</Data></Cell>
    <Cell ss:StyleID="s35"><Data ss:Type="String">NA</Data></Cell>
    <Cell ss:StyleID="s35"><Data ss:Type="String">NA</Data></Cell>
    <Cell ss:StyleID="s35"><Data ss:Type="String">NA</Data></Cell>
    <Cell ss:StyleID="s35"><Data ss:Type="String">NA</Data></Cell>
    <Cell ss:StyleID="s35"><Data ss:Type="String">NA</Data></Cell>
    <Cell ss:StyleID="s35"><Data ss:Type="String">NA</Data></Cell>
    <Cell ss:StyleID="s35"><Data ss:Type="String">NA</Data></Cell>
    <Cell ss:StyleID="s35"><Data ss:Type="String">NA</Data></Cell>
    <Cell ss:StyleID="s35"><Data ss:Type="String">NA</Data></Cell>
    <Cell ss:StyleID="s36"/>
    <Cell ss:StyleID="s36"/>
   </Row>
   <Row>
    <Cell ss:StyleID="s35"><Data ss:Type="String">Nova1</Data></Cell>
    <Cell ss:StyleID="s35"><Data ss:Type="String">chr12</Data></Cell>
    <Cell ss:StyleID="s35"><Data ss:Type="Number">47801321</Data></Cell>
    <Cell ss:StyleID="s35"><Data ss:Type="String">-</Data></Cell>
    <Cell ss:StyleID="s35"><Data ss:Type="String">CONSERVED</Data></Cell>
    <Cell ss:StyleID="s35"><Data ss:Type="String">exonic</Data></Cell>
    <Cell ss:StyleID="s35"><Data ss:Type="String">nonsynonymous SNV</Data></Cell>
    <Cell ss:StyleID="s35"><Data ss:Type="Number">60</Data></Cell>
    <Cell ss:StyleID="s35"><Data ss:Type="Number">0.1</Data></Cell>
    <Cell ss:StyleID="s35"><Data ss:Type="Number">45</Data></Cell>
    <Cell ss:StyleID="s35"><Data ss:Type="Number">4.4400000000000002E-2</Data></Cell>
    <Cell ss:StyleID="s35"><Data ss:Type="Number">101</Data></Cell>
    <Cell ss:StyleID="s35"><Data ss:Type="Number">9.9000000000000008E-3</Data></Cell>
    <Cell ss:StyleID="s35"><Data ss:Type="Number">107</Data></Cell>
    <Cell ss:StyleID="s35"><Data ss:Type="Number">0</Data></Cell>
    <Cell ss:StyleID="s35"><Data ss:Type="String">NA</Data></Cell>
    <Cell ss:StyleID="s35"><Data ss:Type="String">NA</Data></Cell>
    <Cell ss:StyleID="s35"><Data ss:Type="Number">1</Data></Cell>
    <Cell ss:StyleID="s35"><Data ss:Type="Number">0</Data></Cell>
    <Cell ss:StyleID="s35"><Data ss:Type="Number">4</Data></Cell>
    <Cell ss:StyleID="s35"><Data ss:Type="Number">0</Data></Cell>
    <Cell ss:StyleID="s35"><Data ss:Type="String">NA</Data></Cell>
    <Cell ss:StyleID="s35"><Data ss:Type="String">NA</Data></Cell>
    <Cell ss:StyleID="s35"><Data ss:Type="Number">17</Data></Cell>
    <Cell ss:StyleID="s35"><Data ss:Type="Number">0</Data></Cell>
    <Cell ss:StyleID="s35"><Data ss:Type="Number">89</Data></Cell>
    <Cell ss:StyleID="s35"><Data ss:Type="Number">0</Data></Cell>
    <Cell ss:StyleID="s35"><Data ss:Type="Number">114</Data></Cell>
    <Cell ss:StyleID="s35"><Data ss:Type="Number">0</Data></Cell>
    <Cell ss:StyleID="s35"><Data ss:Type="Number">46</Data></Cell>
    <Cell ss:StyleID="s35"><Data ss:Type="Number">0</Data></Cell>
    <Cell ss:StyleID="s35"><Data ss:Type="Number">38</Data></Cell>
    <Cell ss:StyleID="s35"><Data ss:Type="Number">0</Data></Cell>
    <Cell ss:StyleID="s35"><Data ss:Type="Number">120</Data></Cell>
    <Cell ss:StyleID="s35"><Data ss:Type="Number">1.67E-2</Data></Cell>
    <Cell ss:StyleID="s35"><Data ss:Type="Number">96</Data></Cell>
    <Cell ss:StyleID="s35"><Data ss:Type="Number">2.0799999999999999E-2</Data></Cell>
    <Cell ss:StyleID="s35"><Data ss:Type="Number">55</Data></Cell>
    <Cell ss:StyleID="s35"><Data ss:Type="Number">3.6400000000000002E-2</Data></Cell>
    <Cell ss:StyleID="s35"><Data ss:Type="Number">50</Data></Cell>
    <Cell ss:StyleID="s35"><Data ss:Type="Number">0.04</Data></Cell>
    <Cell ss:StyleID="s35"><Data ss:Type="Number">55</Data></Cell>
    <Cell ss:StyleID="s35"><Data ss:Type="Number">3.6400000000000002E-2</Data></Cell>
    <Cell ss:StyleID="s36"/>
    <Cell ss:StyleID="s36"/>
   </Row>
   <Row>
    <Cell ss:StyleID="s35"><Data ss:Type="String">Pum2</Data></Cell>
    <Cell ss:StyleID="s35"><Data ss:Type="String">chr12</Data></Cell>
    <Cell ss:StyleID="s35"><Data ss:Type="Number">8757075</Data></Cell>
    <Cell ss:StyleID="s35"><Data ss:Type="String">+</Data></Cell>
    <Cell ss:StyleID="s35"><Data ss:Type="String">CONSERVED</Data></Cell>
    <Cell ss:StyleID="s35"><Data ss:Type="String">UTR3</Data></Cell>
    <Cell ss:StyleID="s35"><Data ss:Type="String">NA</Data></Cell>
    <Cell ss:StyleID="s35"><Data ss:Type="Number">62</Data></Cell>
    <Cell ss:StyleID="s35"><Data ss:Type="Number">0</Data></Cell>
    <Cell ss:StyleID="s35"><Data ss:Type="Number">106</Data></Cell>
    <Cell ss:StyleID="s35"><Data ss:Type="Number">2.8299999999999999E-2</Data></Cell>
    <Cell ss:StyleID="s35"><Data ss:Type="Number">29</Data></Cell>
    <Cell ss:StyleID="s35"><Data ss:Type="Number">0</Data></Cell>
    <Cell ss:StyleID="s35"><Data ss:Type="Number">81</Data></Cell>
    <Cell ss:StyleID="s35"><Data ss:Type="Number">2.47E-2</Data></Cell>
    <Cell ss:StyleID="s35"><Data ss:Type="Number">123</Data></Cell>
    <Cell ss:StyleID="s35"><Data ss:Type="Number">0.43090000000000001</Data></Cell>
    <Cell ss:StyleID="s35"><Data ss:Type="Number">115</Data></Cell>
    <Cell ss:StyleID="s35"><Data ss:Type="Number">0.3826</Data></Cell>
    <Cell ss:StyleID="s35"><Data ss:Type="Number">9</Data></Cell>
    <Cell ss:StyleID="s35"><Data ss:Type="Number">0.77780000000000005</Data></Cell>
    <Cell ss:StyleID="s35"><Data ss:Type="Number">10</Data></Cell>
    <Cell ss:StyleID="s35"><Data ss:Type="Number">0</Data></Cell>
    <Cell ss:StyleID="s35"><Data ss:Type="Number">10</Data></Cell>
    <Cell ss:StyleID="s35"><Data ss:Type="Number">0</Data></Cell>
    <Cell ss:StyleID="s35"><Data ss:Type="Number">169</Data></Cell>
    <Cell ss:StyleID="s35"><Data ss:Type="Number">5.8999999999999999E-3</Data></Cell>
    <Cell ss:StyleID="s35"><Data ss:Type="Number">111</Data></Cell>
    <Cell ss:StyleID="s35"><Data ss:Type="Number">8.9999999999999993E-3</Data></Cell>
    <Cell ss:StyleID="s35"><Data ss:Type="Number">41</Data></Cell>
    <Cell ss:StyleID="s35"><Data ss:Type="Number">0</Data></Cell>
    <Cell ss:StyleID="s35"><Data ss:Type="Number">28</Data></Cell>
    <Cell ss:StyleID="s35"><Data ss:Type="Number">0</Data></Cell>
    <Cell ss:StyleID="s35"><Data ss:Type="Number">93</Data></Cell>
    <Cell ss:StyleID="s35"><Data ss:Type="Number">3.2300000000000002E-2</Data></Cell>
    <Cell ss:StyleID="s35"><Data ss:Type="Number">38</Data></Cell>
    <Cell ss:StyleID="s35"><Data ss:Type="Number">2.63E-2</Data></Cell>
    <Cell ss:StyleID="s35"><Data ss:Type="Number">76</Data></Cell>
    <Cell ss:StyleID="s35"><Data ss:Type="Number">9.2100000000000001E-2</Data></Cell>
    <Cell ss:StyleID="s35"><Data ss:Type="Number">68</Data></Cell>
    <Cell ss:StyleID="s35"><Data ss:Type="Number">8.8200000000000001E-2</Data></Cell>
    <Cell ss:StyleID="s35"><Data ss:Type="Number">69</Data></Cell>
    <Cell ss:StyleID="s35"><Data ss:Type="Number">7.2499999999999995E-2</Data></Cell>
    <Cell ss:StyleID="s36"/>
    <Cell ss:StyleID="s36"/>
   </Row>
   <Row>
    <Cell ss:StyleID="s35"><Data ss:Type="String">Mir27b</Data></Cell>
    <Cell ss:StyleID="s35"><Data ss:Type="String">chr13</Data></Cell>
    <Cell ss:StyleID="s35"><Data ss:Type="Number">63402020</Data></Cell>
    <Cell ss:StyleID="s35"><Data ss:Type="String">+</Data></Cell>
    <Cell ss:StyleID="s35"><Data ss:Type="String">CONSERVED</Data></Cell>
    <Cell ss:StyleID="s35"><Data ss:Type="String">ncRNA_exonic</Data></Cell>
    <Cell ss:StyleID="s35"><Data ss:Type="String">NA</Data></Cell>
    <Cell ss:StyleID="s35"><Data ss:Type="Number">5</Data></Cell>
    <Cell ss:StyleID="s35"><Data ss:Type="Number">0</Data></Cell>
    <Cell ss:StyleID="s35"><Data ss:Type="Number">5</Data></Cell>
    <Cell ss:StyleID="s35"><Data ss:Type="Number">0</Data></Cell>
    <Cell ss:StyleID="s35"><Data ss:Type="Number">1</Data></Cell>
    <Cell ss:StyleID="s35"><Data ss:Type="Number">0</Data></Cell>
    <Cell ss:StyleID="s35"><Data ss:Type="String">NA</Data></Cell>
    <Cell ss:StyleID="s35"><Data ss:Type="String">NA</Data></Cell>
    <Cell ss:StyleID="s35"><Data ss:Type="Number">3</Data></Cell>
    <Cell ss:StyleID="s35"><Data ss:Type="Number">0</Data></Cell>
    <Cell ss:StyleID="s35"><Data ss:Type="Number">9</Data></Cell>
    <Cell ss:StyleID="s35"><Data ss:Type="Number">0</Data></Cell>
    <Cell ss:StyleID="s35"><Data ss:Type="Number">12</Data></Cell>
    <Cell ss:StyleID="s35"><Data ss:Type="Number">0</Data></Cell>
    <Cell ss:StyleID="s35"><Data ss:Type="String">NA</Data></Cell>
    <Cell ss:StyleID="s35"><Data ss:Type="String">NA</Data></Cell>
    <Cell ss:StyleID="s35"><Data ss:Type="Number">2</Data></Cell>
    <Cell ss:StyleID="s35"><Data ss:Type="Number">0</Data></Cell>
    <Cell ss:StyleID="s35"><Data ss:Type="Number">1</Data></Cell>
    <Cell ss:StyleID="s35"><Data ss:Type="Number">0</Data></Cell>
    <Cell ss:StyleID="s35"><Data ss:Type="Number">2</Data></Cell>
    <Cell ss:StyleID="s35"><Data ss:Type="Number">0</Data></Cell>
    <Cell ss:StyleID="s35"><Data ss:Type="Number">2</Data></Cell>
    <Cell ss:StyleID="s35"><Data ss:Type="Number">0</Data></Cell>
    <Cell ss:StyleID="s35"><Data ss:Type="Number">1</Data></Cell>
    <Cell ss:StyleID="s35"><Data ss:Type="Number">0</Data></Cell>
    <Cell ss:StyleID="s35"><Data ss:Type="Number">1</Data></Cell>
    <Cell ss:StyleID="s35"><Data ss:Type="Number">0</Data></Cell>
    <Cell ss:StyleID="s35"><Data ss:Type="Number">1</Data></Cell>
    <Cell ss:StyleID="s35"><Data ss:Type="Number">0</Data></Cell>
    <Cell ss:StyleID="s35"><Data ss:Type="Number">10</Data></Cell>
    <Cell ss:StyleID="s35"><Data ss:Type="Number">0.2</Data></Cell>
    <Cell ss:StyleID="s35"><Data ss:Type="String">NA</Data></Cell>
    <Cell ss:StyleID="s35"><Data ss:Type="String">NA</Data></Cell>
    <Cell ss:StyleID="s35"><Data ss:Type="Number">7</Data></Cell>
    <Cell ss:StyleID="s35"><Data ss:Type="Number">0</Data></Cell>
    <Cell ss:StyleID="s36"/>
    <Cell ss:StyleID="s36"/>
   </Row>
   <Row>
    <Cell ss:StyleID="s35"><Data ss:Type="String">Cadps</Data></Cell>
    <Cell ss:StyleID="s35"><Data ss:Type="String">chr14</Data></Cell>
    <Cell ss:StyleID="s35"><Data ss:Type="Number">13244096</Data></Cell>
    <Cell ss:StyleID="s35"><Data ss:Type="String">-</Data></Cell>
    <Cell ss:StyleID="s35"><Data ss:Type="String">CONSERVED</Data></Cell>
    <Cell ss:StyleID="s35"><Data ss:Type="String">exonic</Data></Cell>
    <Cell ss:StyleID="s35"><Data ss:Type="String">nonsynonymous SNV</Data></Cell>
    <Cell ss:StyleID="s35"><Data ss:Type="Number">171</Data></Cell>
    <Cell ss:StyleID="s35"><Data ss:Type="Number">0.1404</Data></Cell>
    <Cell ss:StyleID="s35"><Data ss:Type="Number">251</Data></Cell>
    <Cell ss:StyleID="s35"><Data ss:Type="Number">0.15540000000000001</Data></Cell>
    <Cell ss:StyleID="s35"><Data ss:Type="Number">7</Data></Cell>
    <Cell ss:StyleID="s35"><Data ss:Type="Number">0</Data></Cell>
    <Cell ss:StyleID="s35"><Data ss:Type="Number">6</Data></Cell>
    <Cell ss:StyleID="s35"><Data ss:Type="Number">0.5</Data></Cell>
    <Cell ss:StyleID="s35"><Data ss:Type="Number">5</Data></Cell>
    <Cell ss:StyleID="s35"><Data ss:Type="Number">0.4</Data></Cell>
    <Cell ss:StyleID="s35"><Data ss:Type="Number">1</Data></Cell>
    <Cell ss:StyleID="s35"><Data ss:Type="Number">0</Data></Cell>
    <Cell ss:StyleID="s35"><Data ss:Type="String">NA</Data></Cell>
    <Cell ss:StyleID="s35"><Data ss:Type="String">NA</Data></Cell>
    <Cell ss:StyleID="s35"><Data ss:Type="Number">8</Data></Cell>
    <Cell ss:StyleID="s35"><Data ss:Type="Number">0</Data></Cell>
    <Cell ss:StyleID="s35"><Data ss:Type="Number">11</Data></Cell>
    <Cell ss:StyleID="s35"><Data ss:Type="Number">9.0899999999999995E-2</Data></Cell>
    <Cell ss:StyleID="s35"><Data ss:Type="Number">28</Data></Cell>
    <Cell ss:StyleID="s35"><Data ss:Type="Number">3.5700000000000003E-2</Data></Cell>
    <Cell ss:StyleID="s35"><Data ss:Type="Number">42</Data></Cell>
    <Cell ss:StyleID="s35"><Data ss:Type="Number">0</Data></Cell>
    <Cell ss:StyleID="s35"><Data ss:Type="Number">21</Data></Cell>
    <Cell ss:StyleID="s35"><Data ss:Type="Number">4.7600000000000003E-2</Data></Cell>
    <Cell ss:StyleID="s35"><Data ss:Type="Number">17</Data></Cell>
    <Cell ss:StyleID="s35"><Data ss:Type="Number">0</Data></Cell>
    <Cell ss:StyleID="s35"><Data ss:Type="Number">76</Data></Cell>
    <Cell ss:StyleID="s35"><Data ss:Type="Number">7.8899999999999998E-2</Data></Cell>
    <Cell ss:StyleID="s35"><Data ss:Type="Number">86</Data></Cell>
    <Cell ss:StyleID="s35"><Data ss:Type="Number">0.1047</Data></Cell>
    <Cell ss:StyleID="s35"><Data ss:Type="Number">136</Data></Cell>
    <Cell ss:StyleID="s35"><Data ss:Type="Number">0.2868</Data></Cell>
    <Cell ss:StyleID="s35"><Data ss:Type="Number">112</Data></Cell>
    <Cell ss:StyleID="s35"><Data ss:Type="Number">0.16070000000000001</Data></Cell>
    <Cell ss:StyleID="s35"><Data ss:Type="Number">114</Data></Cell>
    <Cell ss:StyleID="s35"><Data ss:Type="Number">0.14910000000000001</Data></Cell>
    <Cell ss:StyleID="s36"/>
    <Cell ss:StyleID="s36"/>
   </Row>
   <Row>
    <Cell ss:StyleID="s35"><Data ss:Type="String">Cacna1d</Data></Cell>
    <Cell ss:StyleID="s35"><Data ss:Type="String">chr14</Data></Cell>
    <Cell ss:StyleID="s35"><Data ss:Type="Number">30879307</Data></Cell>
    <Cell ss:StyleID="s35"><Data ss:Type="String">-</Data></Cell>
    <Cell ss:StyleID="s35"><Data ss:Type="String">CONSERVED</Data></Cell>
    <Cell ss:StyleID="s35"><Data ss:Type="String">exonic</Data></Cell>
    <Cell ss:StyleID="s35"><Data ss:Type="String">nonsynonymous SNV</Data></Cell>
    <Cell ss:StyleID="s35"><Data ss:Type="Number">50</Data></Cell>
    <Cell ss:StyleID="s35"><Data ss:Type="Number">0.08</Data></Cell>
    <Cell ss:StyleID="s35"><Data ss:Type="Number">63</Data></Cell>
    <Cell ss:StyleID="s35"><Data ss:Type="Number">0.17460000000000001</Data></Cell>
    <Cell ss:StyleID="s35"><Data ss:Type="Number">14</Data></Cell>
    <Cell ss:StyleID="s35"><Data ss:Type="Number">0</Data></Cell>
    <Cell ss:StyleID="s35"><Data ss:Type="Number">12</Data></Cell>
    <Cell ss:StyleID="s35"><Data ss:Type="Number">0</Data></Cell>
    <Cell ss:StyleID="s35"><Data ss:Type="Number">2</Data></Cell>
    <Cell ss:StyleID="s35"><Data ss:Type="Number">0</Data></Cell>
    <Cell ss:StyleID="s35"><Data ss:Type="String">NA</Data></Cell>
    <Cell ss:StyleID="s35"><Data ss:Type="String">NA</Data></Cell>
    <Cell ss:StyleID="s35"><Data ss:Type="Number">38</Data></Cell>
    <Cell ss:StyleID="s35"><Data ss:Type="Number">0</Data></Cell>
    <Cell ss:StyleID="s35"><Data ss:Type="Number">1</Data></Cell>
    <Cell ss:StyleID="s35"><Data ss:Type="Number">0</Data></Cell>
    <Cell ss:StyleID="s35"><Data ss:Type="String">NA</Data></Cell>
    <Cell ss:StyleID="s35"><Data ss:Type="String">NA</Data></Cell>
    <Cell ss:StyleID="s35"><Data ss:Type="String">NA</Data></Cell>
    <Cell ss:StyleID="s35"><Data ss:Type="String">NA</Data></Cell>
    <Cell ss:StyleID="s35"><Data ss:Type="String">NA</Data></Cell>
    <Cell ss:StyleID="s35"><Data ss:Type="String">NA</Data></Cell>
    <Cell ss:StyleID="s35"><Data ss:Type="Number">21</Data></Cell>
    <Cell ss:StyleID="s35"><Data ss:Type="Number">0</Data></Cell>
    <Cell ss:StyleID="s35"><Data ss:Type="Number">14</Data></Cell>
    <Cell ss:StyleID="s35"><Data ss:Type="Number">0</Data></Cell>
    <Cell ss:StyleID="s35"><Data ss:Type="Number">56</Data></Cell>
    <Cell ss:StyleID="s35"><Data ss:Type="Number">0</Data></Cell>
    <Cell ss:StyleID="s35"><Data ss:Type="Number">43</Data></Cell>
    <Cell ss:StyleID="s35"><Data ss:Type="Number">0</Data></Cell>
    <Cell ss:StyleID="s35"><Data ss:Type="Number">36</Data></Cell>
    <Cell ss:StyleID="s35"><Data ss:Type="Number">8.3299999999999999E-2</Data></Cell>
    <Cell ss:StyleID="s35"><Data ss:Type="Number">28</Data></Cell>
    <Cell ss:StyleID="s35"><Data ss:Type="Number">0.1429</Data></Cell>
    <Cell ss:StyleID="s35"><Data ss:Type="Number">24</Data></Cell>
    <Cell ss:StyleID="s35"><Data ss:Type="Number">0.20830000000000001</Data></Cell>
    <Cell ss:StyleID="s36"/>
    <Cell ss:StyleID="s36"/>
   </Row>
   <Row>
    <Cell ss:StyleID="s35"><Data ss:Type="String">Cog3</Data></Cell>
    <Cell ss:StyleID="s35"><Data ss:Type="String">chr14</Data></Cell>
    <Cell ss:StyleID="s35"><Data ss:Type="Number">76119526</Data></Cell>
    <Cell ss:StyleID="s35"><Data ss:Type="String">-</Data></Cell>
    <Cell ss:StyleID="s35"><Data ss:Type="String">CONSERVED</Data></Cell>
    <Cell ss:StyleID="s35"><Data ss:Type="String">exonic</Data></Cell>
    <Cell ss:StyleID="s35"><Data ss:Type="String">nonsynonymous SNV</Data></Cell>
    <Cell ss:StyleID="s35"><Data ss:Type="Number">44</Data></Cell>
    <Cell ss:StyleID="s35"><Data ss:Type="Number">0.2727</Data></Cell>
    <Cell ss:StyleID="s35"><Data ss:Type="Number">61</Data></Cell>
    <Cell ss:StyleID="s35"><Data ss:Type="Number">0.2787</Data></Cell>
    <Cell ss:StyleID="s35"><Data ss:Type="Number">57</Data></Cell>
    <Cell ss:StyleID="s35"><Data ss:Type="Number">0.66669999999999996</Data></Cell>
    <Cell ss:StyleID="s35"><Data ss:Type="Number">91</Data></Cell>
    <Cell ss:StyleID="s35"><Data ss:Type="Number">0.82420000000000004</Data></Cell>
    <Cell ss:StyleID="s35"><Data ss:Type="Number">85</Data></Cell>
    <Cell ss:StyleID="s35"><Data ss:Type="Number">0.98819999999999997</Data></Cell>
    <Cell ss:StyleID="s35"><Data ss:Type="Number">86</Data></Cell>
    <Cell ss:StyleID="s35"><Data ss:Type="Number">0.95350000000000001</Data></Cell>
    <Cell ss:StyleID="s35"><Data ss:Type="Number">18</Data></Cell>
    <Cell ss:StyleID="s35"><Data ss:Type="Number">0.88890000000000002</Data></Cell>
    <Cell ss:StyleID="s35"><Data ss:Type="Number">20</Data></Cell>
    <Cell ss:StyleID="s35"><Data ss:Type="Number">0.6</Data></Cell>
    <Cell ss:StyleID="s35"><Data ss:Type="Number">38</Data></Cell>
    <Cell ss:StyleID="s35"><Data ss:Type="Number">0.55259999999999998</Data></Cell>
    <Cell ss:StyleID="s35"><Data ss:Type="Number">74</Data></Cell>
    <Cell ss:StyleID="s35"><Data ss:Type="Number">0.71619999999999995</Data></Cell>
    <Cell ss:StyleID="s35"><Data ss:Type="Number">67</Data></Cell>
    <Cell ss:StyleID="s35"><Data ss:Type="Number">0.62690000000000001</Data></Cell>
    <Cell ss:StyleID="s35"><Data ss:Type="Number">65</Data></Cell>
    <Cell ss:StyleID="s35"><Data ss:Type="Number">0.78459999999999996</Data></Cell>
    <Cell ss:StyleID="s35"><Data ss:Type="Number">77</Data></Cell>
    <Cell ss:StyleID="s35"><Data ss:Type="Number">0.72729999999999995</Data></Cell>
    <Cell ss:StyleID="s35"><Data ss:Type="Number">75</Data></Cell>
    <Cell ss:StyleID="s35"><Data ss:Type="Number">0.88</Data></Cell>
    <Cell ss:StyleID="s35"><Data ss:Type="Number">63</Data></Cell>
    <Cell ss:StyleID="s35"><Data ss:Type="Number">0.76190000000000002</Data></Cell>
    <Cell ss:StyleID="s35"><Data ss:Type="Number">52</Data></Cell>
    <Cell ss:StyleID="s35"><Data ss:Type="Number">0.75</Data></Cell>
    <Cell ss:StyleID="s35"><Data ss:Type="Number">39</Data></Cell>
    <Cell ss:StyleID="s35"><Data ss:Type="Number">0.5897</Data></Cell>
    <Cell ss:StyleID="s35"><Data ss:Type="Number">57</Data></Cell>
    <Cell ss:StyleID="s35"><Data ss:Type="Number">0.64910000000000001</Data></Cell>
    <Cell ss:StyleID="s36"/>
    <Cell ss:StyleID="s36"/>
   </Row>
   <Row>
    <Cell ss:StyleID="s35"><Data ss:Type="String">Flnb</Data></Cell>
    <Cell ss:StyleID="s35"><Data ss:Type="String">chr14</Data></Cell>
    <Cell ss:StyleID="s35"><Data ss:Type="Number">8768562</Data></Cell>
    <Cell ss:StyleID="s35"><Data ss:Type="String">+</Data></Cell>
    <Cell ss:StyleID="s35"><Data ss:Type="String">CONSERVED</Data></Cell>
    <Cell ss:StyleID="s35"><Data ss:Type="String">exonic</Data></Cell>
    <Cell ss:StyleID="s35"><Data ss:Type="String">nonsynonymous SNV</Data></Cell>
    <Cell ss:StyleID="s35"><Data ss:Type="Number">33</Data></Cell>
    <Cell ss:StyleID="s35"><Data ss:Type="Number">0.75760000000000005</Data></Cell>
    <Cell ss:StyleID="s35"><Data ss:Type="Number">61</Data></Cell>
    <Cell ss:StyleID="s35"><Data ss:Type="Number">0.86890000000000001</Data></Cell>
    <Cell ss:StyleID="s35"><Data ss:Type="Number">15</Data></Cell>
    <Cell ss:StyleID="s35"><Data ss:Type="Number">0</Data></Cell>
    <Cell ss:StyleID="s35"><Data ss:Type="Number">21</Data></Cell>
    <Cell ss:StyleID="s35"><Data ss:Type="Number">0.28570000000000001</Data></Cell>
    <Cell ss:StyleID="s35"><Data ss:Type="Number">265</Data></Cell>
    <Cell ss:StyleID="s35"><Data ss:Type="Number">8.6800000000000002E-2</Data></Cell>
    <Cell ss:StyleID="s35"><Data ss:Type="Number">206</Data></Cell>
    <Cell ss:StyleID="s35"><Data ss:Type="Number">0.17960000000000001</Data></Cell>
    <Cell ss:StyleID="s35"><Data ss:Type="Number">32</Data></Cell>
    <Cell ss:StyleID="s35"><Data ss:Type="Number">0</Data></Cell>
    <Cell ss:StyleID="s35"><Data ss:Type="String">NA</Data></Cell>
    <Cell ss:StyleID="s35"><Data ss:Type="String">NA</Data></Cell>
    <Cell ss:StyleID="s35"><Data ss:Type="Number">14</Data></Cell>
    <Cell ss:StyleID="s35"><Data ss:Type="Number">0.1429</Data></Cell>
    <Cell ss:StyleID="s35"><Data ss:Type="Number">65</Data></Cell>
    <Cell ss:StyleID="s35"><Data ss:Type="Number">0</Data></Cell>
    <Cell ss:StyleID="s35"><Data ss:Type="Number">56</Data></Cell>
    <Cell ss:StyleID="s35"><Data ss:Type="Number">0</Data></Cell>
    <Cell ss:StyleID="s35"><Data ss:Type="Number">33</Data></Cell>
    <Cell ss:StyleID="s35"><Data ss:Type="Number">0.21210000000000001</Data></Cell>
    <Cell ss:StyleID="s35"><Data ss:Type="Number">31</Data></Cell>
    <Cell ss:StyleID="s35"><Data ss:Type="Number">9.6799999999999997E-2</Data></Cell>
    <Cell ss:StyleID="s35"><Data ss:Type="Number">22</Data></Cell>
    <Cell ss:StyleID="s35"><Data ss:Type="Number">0.31819999999999998</Data></Cell>
    <Cell ss:StyleID="s35"><Data ss:Type="Number">7</Data></Cell>
    <Cell ss:StyleID="s35"><Data ss:Type="Number">0</Data></Cell>
    <Cell ss:StyleID="s35"><Data ss:Type="Number">58</Data></Cell>
    <Cell ss:StyleID="s35"><Data ss:Type="Number">0.27589999999999998</Data></Cell>
    <Cell ss:StyleID="s35"><Data ss:Type="Number">63</Data></Cell>
    <Cell ss:StyleID="s35"><Data ss:Type="Number">0.36509999999999998</Data></Cell>
    <Cell ss:StyleID="s35"><Data ss:Type="Number">54</Data></Cell>
    <Cell ss:StyleID="s35"><Data ss:Type="Number">0.38890000000000002</Data></Cell>
    <Cell ss:StyleID="s36"/>
    <Cell ss:StyleID="s36"/>
   </Row>
   <Row>
    <Cell ss:StyleID="s35"><Data ss:Type="String">Azin1</Data></Cell>
    <Cell ss:StyleID="s35"><Data ss:Type="String">chr15</Data></Cell>
    <Cell ss:StyleID="s35"><Data ss:Type="Number">38421367</Data></Cell>
    <Cell ss:StyleID="s35"><Data ss:Type="String">-</Data></Cell>
    <Cell ss:StyleID="s35"><Data ss:Type="String">CONSERVED</Data></Cell>
    <Cell ss:StyleID="s35"><Data ss:Type="String">exonic</Data></Cell>
    <Cell ss:StyleID="s35"><Data ss:Type="String">nonsynonymous SNV</Data></Cell>
    <Cell ss:StyleID="s35"><Data ss:Type="Number">443</Data></Cell>
    <Cell ss:StyleID="s35"><Data ss:Type="Number">2.4799999999999999E-2</Data></Cell>
    <Cell ss:StyleID="s35"><Data ss:Type="Number">536</Data></Cell>
    <Cell ss:StyleID="s35"><Data ss:Type="Number">2.24E-2</Data></Cell>
    <Cell ss:StyleID="s35"><Data ss:Type="Number">619</Data></Cell>
    <Cell ss:StyleID="s35"><Data ss:Type="Number">2.2599999999999999E-2</Data></Cell>
    <Cell ss:StyleID="s35"><Data ss:Type="Number">859</Data></Cell>
    <Cell ss:StyleID="s35"><Data ss:Type="Number">4.07E-2</Data></Cell>
    <Cell ss:StyleID="s35"><Data ss:Type="Number">283</Data></Cell>
    <Cell ss:StyleID="s35"><Data ss:Type="Number">5.6500000000000002E-2</Data></Cell>
    <Cell ss:StyleID="s35"><Data ss:Type="Number">224</Data></Cell>
    <Cell ss:StyleID="s35"><Data ss:Type="Number">7.1400000000000005E-2</Data></Cell>
    <Cell ss:StyleID="s35"><Data ss:Type="Number">408</Data></Cell>
    <Cell ss:StyleID="s35"><Data ss:Type="Number">9.8000000000000004E-2</Data></Cell>
    <Cell ss:StyleID="s35"><Data ss:Type="Number">93</Data></Cell>
    <Cell ss:StyleID="s35"><Data ss:Type="Number">2.1499999999999998E-2</Data></Cell>
    <Cell ss:StyleID="s35"><Data ss:Type="Number">103</Data></Cell>
    <Cell ss:StyleID="s35"><Data ss:Type="Number">9.7000000000000003E-3</Data></Cell>
    <Cell ss:StyleID="s35"><Data ss:Type="Number">882</Data></Cell>
    <Cell ss:StyleID="s35"><Data ss:Type="Number">0</Data></Cell>
    <Cell ss:StyleID="s35"><Data ss:Type="Number">779</Data></Cell>
    <Cell ss:StyleID="s35"><Data ss:Type="Number">1.2999999999999999E-3</Data></Cell>
    <Cell ss:StyleID="s35"><Data ss:Type="Number">206</Data></Cell>
    <Cell ss:StyleID="s35"><Data ss:Type="Number">9.7000000000000003E-3</Data></Cell>
    <Cell ss:StyleID="s35"><Data ss:Type="Number">202</Data></Cell>
    <Cell ss:StyleID="s35"><Data ss:Type="Number">9.9000000000000008E-3</Data></Cell>
    <Cell ss:StyleID="s35"><Data ss:Type="Number">531</Data></Cell>
    <Cell ss:StyleID="s35"><Data ss:Type="Number">3.95E-2</Data></Cell>
    <Cell ss:StyleID="s35"><Data ss:Type="Number">264</Data></Cell>
    <Cell ss:StyleID="s35"><Data ss:Type="Number">1.89E-2</Data></Cell>
    <Cell ss:StyleID="s35"><Data ss:Type="Number">585</Data></Cell>
    <Cell ss:StyleID="s35"><Data ss:Type="Number">2.9100000000000001E-2</Data></Cell>
    <Cell ss:StyleID="s35"><Data ss:Type="Number">606</Data></Cell>
    <Cell ss:StyleID="s35"><Data ss:Type="Number">2.4799999999999999E-2</Data></Cell>
    <Cell ss:StyleID="s35"><Data ss:Type="Number">456</Data></Cell>
    <Cell ss:StyleID="s35"><Data ss:Type="Number">1.54E-2</Data></Cell>
    <Cell ss:StyleID="s36"/>
    <Cell ss:StyleID="s36"/>
   </Row>
   <Row>
    <Cell ss:StyleID="s35"><Data ss:Type="String">Azin1</Data></Cell>
    <Cell ss:StyleID="s35"><Data ss:Type="String">chr15</Data></Cell>
    <Cell ss:StyleID="s35"><Data ss:Type="Number">38421368</Data></Cell>
    <Cell ss:StyleID="s35"><Data ss:Type="String">-</Data></Cell>
    <Cell ss:StyleID="s35"><Data ss:Type="String">CONSERVED</Data></Cell>
    <Cell ss:StyleID="s35"><Data ss:Type="String">exonic</Data></Cell>
    <Cell ss:StyleID="s35"><Data ss:Type="String">synonymous SNV</Data></Cell>
    <Cell ss:StyleID="s35"><Data ss:Type="Number">443</Data></Cell>
    <Cell ss:StyleID="s35"><Data ss:Type="Number">2.3E-3</Data></Cell>
    <Cell ss:StyleID="s35"><Data ss:Type="Number">535</Data></Cell>
    <Cell ss:StyleID="s35"><Data ss:Type="Number">3.7000000000000002E-3</Data></Cell>
    <Cell ss:StyleID="s35"><Data ss:Type="Number">619</Data></Cell>
    <Cell ss:StyleID="s35"><Data ss:Type="Number">1.6199999999999999E-2</Data></Cell>
    <Cell ss:StyleID="s35"><Data ss:Type="Number">859</Data></Cell>
    <Cell ss:StyleID="s35"><Data ss:Type="Number">1.4E-2</Data></Cell>
    <Cell ss:StyleID="s35"><Data ss:Type="Number">285</Data></Cell>
    <Cell ss:StyleID="s35"><Data ss:Type="Number">3.5099999999999999E-2</Data></Cell>
    <Cell ss:StyleID="s35"><Data ss:Type="Number">229</Data></Cell>
    <Cell ss:StyleID="s35"><Data ss:Type="Number">3.0599999999999999E-2</Data></Cell>
    <Cell ss:StyleID="s35"><Data ss:Type="Number">403</Data></Cell>
    <Cell ss:StyleID="s35"><Data ss:Type="Number">5.4600000000000003E-2</Data></Cell>
    <Cell ss:StyleID="s35"><Data ss:Type="Number">91</Data></Cell>
    <Cell ss:StyleID="s35"><Data ss:Type="Number">2.1999999999999999E-2</Data></Cell>
    <Cell ss:StyleID="s35"><Data ss:Type="Number">103</Data></Cell>
    <Cell ss:StyleID="s35"><Data ss:Type="Number">0</Data></Cell>
    <Cell ss:StyleID="s35"><Data ss:Type="Number">882</Data></Cell>
    <Cell ss:StyleID="s35"><Data ss:Type="Number">0</Data></Cell>
    <Cell ss:StyleID="s35"><Data ss:Type="Number">782</Data></Cell>
    <Cell ss:StyleID="s35"><Data ss:Type="Number">1.2999999999999999E-3</Data></Cell>
    <Cell ss:StyleID="s35"><Data ss:Type="Number">207</Data></Cell>
    <Cell ss:StyleID="s35"><Data ss:Type="Number">4.7999999999999996E-3</Data></Cell>
    <Cell ss:StyleID="s35"><Data ss:Type="Number">198</Data></Cell>
    <Cell ss:StyleID="s35"><Data ss:Type="Number">1.52E-2</Data></Cell>
    <Cell ss:StyleID="s35"><Data ss:Type="Number">526</Data></Cell>
    <Cell ss:StyleID="s35"><Data ss:Type="Number">1.7100000000000001E-2</Data></Cell>
    <Cell ss:StyleID="s35"><Data ss:Type="Number">258</Data></Cell>
    <Cell ss:StyleID="s35"><Data ss:Type="Number">3.8999999999999998E-3</Data></Cell>
    <Cell ss:StyleID="s35"><Data ss:Type="Number">583</Data></Cell>
    <Cell ss:StyleID="s35"><Data ss:Type="Number">8.6E-3</Data></Cell>
    <Cell ss:StyleID="s35"><Data ss:Type="Number">601</Data></Cell>
    <Cell ss:StyleID="s35"><Data ss:Type="Number">5.0000000000000001E-3</Data></Cell>
    <Cell ss:StyleID="s35"><Data ss:Type="Number">452</Data></Cell>
    <Cell ss:StyleID="s35"><Data ss:Type="Number">6.6E-3</Data></Cell>
    <Cell ss:StyleID="s36"/>
    <Cell ss:StyleID="s36"/>
   </Row>
   <Row>
    <Cell ss:StyleID="s35"><Data ss:Type="String">Grik1</Data></Cell>
    <Cell ss:StyleID="s35"><Data ss:Type="String">chr16</Data></Cell>
    <Cell ss:StyleID="s35"><Data ss:Type="Number">87940788</Data></Cell>
    <Cell ss:StyleID="s35"><Data ss:Type="String">-</Data></Cell>
    <Cell ss:StyleID="s35"><Data ss:Type="String">CONSERVED</Data></Cell>
    <Cell ss:StyleID="s35"><Data ss:Type="String">exonic</Data></Cell>
    <Cell ss:StyleID="s35"><Data ss:Type="String">nonsynonymous SNV</Data></Cell>
    <Cell ss:StyleID="s35"><Data ss:Type="Number">66</Data></Cell>
    <Cell ss:StyleID="s35"><Data ss:Type="Number">0.51519999999999999</Data></Cell>
    <Cell ss:StyleID="s35"><Data ss:Type="Number">21</Data></Cell>
    <Cell ss:StyleID="s35"><Data ss:Type="Number">0.52380000000000004</Data></Cell>
    <Cell ss:StyleID="s35"><Data ss:Type="Number">5</Data></Cell>
    <Cell ss:StyleID="s35"><Data ss:Type="Number">0</Data></Cell>
    <Cell ss:StyleID="s35"><Data ss:Type="String">NA</Data></Cell>
    <Cell ss:StyleID="s35"><Data ss:Type="String">NA</Data></Cell>
    <Cell ss:StyleID="s35"><Data ss:Type="String">NA</Data></Cell>
    <Cell ss:StyleID="s35"><Data ss:Type="String">NA</Data></Cell>
    <Cell ss:StyleID="s35"><Data ss:Type="String">NA</Data></Cell>
    <Cell ss:StyleID="s35"><Data ss:Type="String">NA</Data></Cell>
    <Cell ss:StyleID="s35"><Data ss:Type="String">NA</Data></Cell>
    <Cell ss:StyleID="s35"><Data ss:Type="String">NA</Data></Cell>
    <Cell ss:StyleID="s35"><Data ss:Type="Number">35</Data></Cell>
    <Cell ss:StyleID="s35"><Data ss:Type="Number">0</Data></Cell>
    <Cell ss:StyleID="s35"><Data ss:Type="Number">22</Data></Cell>
    <Cell ss:StyleID="s35"><Data ss:Type="Number">0</Data></Cell>
    <Cell ss:StyleID="s35"><Data ss:Type="Number">2</Data></Cell>
    <Cell ss:StyleID="s35"><Data ss:Type="Number">0</Data></Cell>
    <Cell ss:StyleID="s35"><Data ss:Type="Number">1</Data></Cell>
    <Cell ss:StyleID="s35"><Data ss:Type="Number">1</Data></Cell>
    <Cell ss:StyleID="s35"><Data ss:Type="Number">21</Data></Cell>
    <Cell ss:StyleID="s35"><Data ss:Type="Number">0.1429</Data></Cell>
    <Cell ss:StyleID="s35"><Data ss:Type="Number">20</Data></Cell>
    <Cell ss:StyleID="s35"><Data ss:Type="Number">0.1</Data></Cell>
    <Cell ss:StyleID="s35"><Data ss:Type="Number">71</Data></Cell>
    <Cell ss:StyleID="s35"><Data ss:Type="Number">4.2299999999999997E-2</Data></Cell>
    <Cell ss:StyleID="s35"><Data ss:Type="Number">58</Data></Cell>
    <Cell ss:StyleID="s35"><Data ss:Type="Number">8.6199999999999999E-2</Data></Cell>
    <Cell ss:StyleID="s35"><Data ss:Type="Number">24</Data></Cell>
    <Cell ss:StyleID="s35"><Data ss:Type="Number">0.125</Data></Cell>
    <Cell ss:StyleID="s35"><Data ss:Type="Number">14</Data></Cell>
    <Cell ss:StyleID="s35"><Data ss:Type="Number">0.28570000000000001</Data></Cell>
    <Cell ss:StyleID="s35"><Data ss:Type="Number">25</Data></Cell>
    <Cell ss:StyleID="s35"><Data ss:Type="Number">0.4</Data></Cell>
    <Cell ss:StyleID="s36"/>
    <Cell ss:StyleID="s36"/>
   </Row>
   <Row>
    <Cell ss:StyleID="s35"><Data ss:Type="String">Son</Data></Cell>
    <Cell ss:StyleID="s35"><Data ss:Type="String">chr16</Data></Cell>
    <Cell ss:StyleID="s35"><Data ss:Type="Number">91655860</Data></Cell>
    <Cell ss:StyleID="s35"><Data ss:Type="String">+</Data></Cell>
    <Cell ss:StyleID="s35"><Data ss:Type="String">CONSERVED</Data></Cell>
    <Cell ss:StyleID="s35"><Data ss:Type="String">exonic</Data></Cell>
    <Cell ss:StyleID="s35"><Data ss:Type="String">nonsynonymous SNV</Data></Cell>
    <Cell ss:StyleID="s35"><Data ss:Type="Number">48</Data></Cell>
    <Cell ss:StyleID="s35"><Data ss:Type="Number">4.1700000000000001E-2</Data></Cell>
    <Cell ss:StyleID="s35"><Data ss:Type="Number">108</Data></Cell>
    <Cell ss:StyleID="s35"><Data ss:Type="Number">6.4799999999999996E-2</Data></Cell>
    <Cell ss:StyleID="s35"><Data ss:Type="Number">328</Data></Cell>
    <Cell ss:StyleID="s35"><Data ss:Type="Number">3.0000000000000001E-3</Data></Cell>
    <Cell ss:StyleID="s35"><Data ss:Type="Number">348</Data></Cell>
    <Cell ss:StyleID="s35"><Data ss:Type="Number">2.8999999999999998E-3</Data></Cell>
    <Cell ss:StyleID="s35"><Data ss:Type="Number">93</Data></Cell>
    <Cell ss:StyleID="s35"><Data ss:Type="Number">3.2300000000000002E-2</Data></Cell>
    <Cell ss:StyleID="s35"><Data ss:Type="Number">63</Data></Cell>
    <Cell ss:StyleID="s35"><Data ss:Type="Number">3.1699999999999999E-2</Data></Cell>
    <Cell ss:StyleID="s35"><Data ss:Type="Number">83</Data></Cell>
    <Cell ss:StyleID="s35"><Data ss:Type="Number">1.2E-2</Data></Cell>
    <Cell ss:StyleID="s35"><Data ss:Type="Number">16</Data></Cell>
    <Cell ss:StyleID="s35"><Data ss:Type="Number">0</Data></Cell>
    <Cell ss:StyleID="s35"><Data ss:Type="Number">38</Data></Cell>
    <Cell ss:StyleID="s35"><Data ss:Type="Number">0</Data></Cell>
    <Cell ss:StyleID="s35"><Data ss:Type="Number">84</Data></Cell>
    <Cell ss:StyleID="s35"><Data ss:Type="Number">0</Data></Cell>
    <Cell ss:StyleID="s35"><Data ss:Type="Number">102</Data></Cell>
    <Cell ss:StyleID="s35"><Data ss:Type="Number">0</Data></Cell>
    <Cell ss:StyleID="s35"><Data ss:Type="Number">128</Data></Cell>
    <Cell ss:StyleID="s35"><Data ss:Type="Number">7.7999999999999996E-3</Data></Cell>
    <Cell ss:StyleID="s35"><Data ss:Type="Number">53</Data></Cell>
    <Cell ss:StyleID="s35"><Data ss:Type="Number">0</Data></Cell>
    <Cell ss:StyleID="s35"><Data ss:Type="Number">159</Data></Cell>
    <Cell ss:StyleID="s35"><Data ss:Type="Number">2.52E-2</Data></Cell>
    <Cell ss:StyleID="s35"><Data ss:Type="Number">95</Data></Cell>
    <Cell ss:StyleID="s35"><Data ss:Type="Number">0</Data></Cell>
    <Cell ss:StyleID="s35"><Data ss:Type="Number">100</Data></Cell>
    <Cell ss:StyleID="s35"><Data ss:Type="Number">0</Data></Cell>
    <Cell ss:StyleID="s35"><Data ss:Type="Number">96</Data></Cell>
    <Cell ss:StyleID="s35"><Data ss:Type="Number">4.1700000000000001E-2</Data></Cell>
    <Cell ss:StyleID="s35"><Data ss:Type="Number">88</Data></Cell>
    <Cell ss:StyleID="s35"><Data ss:Type="Number">4.5499999999999999E-2</Data></Cell>
    <Cell ss:StyleID="s36"/>
    <Cell ss:StyleID="s36"/>
   </Row>
   <Row>
    <Cell ss:StyleID="s35"><Data ss:Type="String">Son</Data></Cell>
    <Cell ss:StyleID="s35"><Data ss:Type="String">chr16</Data></Cell>
    <Cell ss:StyleID="s35"><Data ss:Type="Number">91656378</Data></Cell>
    <Cell ss:StyleID="s35"><Data ss:Type="String">+</Data></Cell>
    <Cell ss:StyleID="s35"><Data ss:Type="String">CONSERVED</Data></Cell>
    <Cell ss:StyleID="s35"><Data ss:Type="String">exonic</Data></Cell>
    <Cell ss:StyleID="s35"><Data ss:Type="String">synonymous SNV</Data></Cell>
    <Cell ss:StyleID="s35"><Data ss:Type="Number">80</Data></Cell>
    <Cell ss:StyleID="s35"><Data ss:Type="Number">0.22500000000000001</Data></Cell>
    <Cell ss:StyleID="s35"><Data ss:Type="Number">185</Data></Cell>
    <Cell ss:StyleID="s35"><Data ss:Type="Number">0.1946</Data></Cell>
    <Cell ss:StyleID="s35"><Data ss:Type="Number">703</Data></Cell>
    <Cell ss:StyleID="s35"><Data ss:Type="Number">2.7E-2</Data></Cell>
    <Cell ss:StyleID="s35"><Data ss:Type="Number">785</Data></Cell>
    <Cell ss:StyleID="s35"><Data ss:Type="Number">2.8000000000000001E-2</Data></Cell>
    <Cell ss:StyleID="s35"><Data ss:Type="Number">155</Data></Cell>
    <Cell ss:StyleID="s35"><Data ss:Type="Number">2.58E-2</Data></Cell>
    <Cell ss:StyleID="s35"><Data ss:Type="Number">158</Data></Cell>
    <Cell ss:StyleID="s35"><Data ss:Type="Number">3.1600000000000003E-2</Data></Cell>
    <Cell ss:StyleID="s35"><Data ss:Type="Number">133</Data></Cell>
    <Cell ss:StyleID="s35"><Data ss:Type="Number">4.5100000000000001E-2</Data></Cell>
    <Cell ss:StyleID="s35"><Data ss:Type="Number">23</Data></Cell>
    <Cell ss:StyleID="s35"><Data ss:Type="Number">0</Data></Cell>
    <Cell ss:StyleID="s35"><Data ss:Type="Number">64</Data></Cell>
    <Cell ss:StyleID="s35"><Data ss:Type="Number">1.5599999999999999E-2</Data></Cell>
    <Cell ss:StyleID="s35"><Data ss:Type="Number">170</Data></Cell>
    <Cell ss:StyleID="s35"><Data ss:Type="Number">1.18E-2</Data></Cell>
    <Cell ss:StyleID="s35"><Data ss:Type="Number">222</Data></Cell>
    <Cell ss:StyleID="s35"><Data ss:Type="Number">8.9999999999999993E-3</Data></Cell>
    <Cell ss:StyleID="s35"><Data ss:Type="Number">243</Data></Cell>
    <Cell ss:StyleID="s35"><Data ss:Type="Number">2.47E-2</Data></Cell>
    <Cell ss:StyleID="s35"><Data ss:Type="Number">117</Data></Cell>
    <Cell ss:StyleID="s35"><Data ss:Type="Number">1.7100000000000001E-2</Data></Cell>
    <Cell ss:StyleID="s35"><Data ss:Type="Number">274</Data></Cell>
    <Cell ss:StyleID="s35"><Data ss:Type="Number">0.12039999999999999</Data></Cell>
    <Cell ss:StyleID="s35"><Data ss:Type="Number">213</Data></Cell>
    <Cell ss:StyleID="s35"><Data ss:Type="Number">4.2299999999999997E-2</Data></Cell>
    <Cell ss:StyleID="s35"><Data ss:Type="Number">230</Data></Cell>
    <Cell ss:StyleID="s35"><Data ss:Type="Number">5.2200000000000003E-2</Data></Cell>
    <Cell ss:StyleID="s35"><Data ss:Type="Number">214</Data></Cell>
    <Cell ss:StyleID="s35"><Data ss:Type="Number">6.0699999999999997E-2</Data></Cell>
    <Cell ss:StyleID="s35"><Data ss:Type="Number">217</Data></Cell>
    <Cell ss:StyleID="s35"><Data ss:Type="Number">4.6100000000000002E-2</Data></Cell>
    <Cell ss:StyleID="s36"/>
    <Cell ss:StyleID="s36"/>
   </Row>
   <Row>
    <Cell ss:StyleID="s35"><Data ss:Type="String">Grm4</Data></Cell>
    <Cell ss:StyleID="s35"><Data ss:Type="String">chr17</Data></Cell>
    <Cell ss:StyleID="s35"><Data ss:Type="Number">27639740</Data></Cell>
    <Cell ss:StyleID="s35"><Data ss:Type="String">-</Data></Cell>
    <Cell ss:StyleID="s35"><Data ss:Type="String">CONSERVED</Data></Cell>
    <Cell ss:StyleID="s35"><Data ss:Type="String">exonic</Data></Cell>
    <Cell ss:StyleID="s35"><Data ss:Type="String">nonsynonymous SNV</Data></Cell>
    <Cell ss:StyleID="s35"><Data ss:Type="Number">17</Data></Cell>
    <Cell ss:StyleID="s35"><Data ss:Type="Number">0</Data></Cell>
    <Cell ss:StyleID="s35"><Data ss:Type="Number">9</Data></Cell>
    <Cell ss:StyleID="s35"><Data ss:Type="Number">0</Data></Cell>
    <Cell ss:StyleID="s35"><Data ss:Type="Number">4</Data></Cell>
    <Cell ss:StyleID="s35"><Data ss:Type="Number">0</Data></Cell>
    <Cell ss:StyleID="s35"><Data ss:Type="Number">1</Data></Cell>
    <Cell ss:StyleID="s35"><Data ss:Type="Number">0</Data></Cell>
    <Cell ss:StyleID="s35"><Data ss:Type="String">NA</Data></Cell>
    <Cell ss:StyleID="s35"><Data ss:Type="String">NA</Data></Cell>
    <Cell ss:StyleID="s35"><Data ss:Type="String">NA</Data></Cell>
    <Cell ss:StyleID="s35"><Data ss:Type="String">NA</Data></Cell>
    <Cell ss:StyleID="s35"><Data ss:Type="String">NA</Data></Cell>
    <Cell ss:StyleID="s35"><Data ss:Type="String">NA</Data></Cell>
    <Cell ss:StyleID="s35"><Data ss:Type="String">NA</Data></Cell>
    <Cell ss:StyleID="s35"><Data ss:Type="String">NA</Data></Cell>
    <Cell ss:StyleID="s35"><Data ss:Type="Number">1</Data></Cell>
    <Cell ss:StyleID="s35"><Data ss:Type="Number">0</Data></Cell>
    <Cell ss:StyleID="s35"><Data ss:Type="Number">1</Data></Cell>
    <Cell ss:StyleID="s35"><Data ss:Type="Number">0</Data></Cell>
    <Cell ss:StyleID="s35"><Data ss:Type="Number">3</Data></Cell>
    <Cell ss:StyleID="s35"><Data ss:Type="Number">0</Data></Cell>
    <Cell ss:StyleID="s35"><Data ss:Type="Number">3</Data></Cell>
    <Cell ss:StyleID="s35"><Data ss:Type="Number">0</Data></Cell>
    <Cell ss:StyleID="s35"><Data ss:Type="Number">3</Data></Cell>
    <Cell ss:StyleID="s35"><Data ss:Type="Number">0</Data></Cell>
    <Cell ss:StyleID="s35"><Data ss:Type="Number">17</Data></Cell>
    <Cell ss:StyleID="s35"><Data ss:Type="Number">0</Data></Cell>
    <Cell ss:StyleID="s35"><Data ss:Type="Number">14</Data></Cell>
    <Cell ss:StyleID="s35"><Data ss:Type="Number">0</Data></Cell>
    <Cell ss:StyleID="s35"><Data ss:Type="Number">14</Data></Cell>
    <Cell ss:StyleID="s35"><Data ss:Type="Number">0</Data></Cell>
    <Cell ss:StyleID="s35"><Data ss:Type="Number">23</Data></Cell>
    <Cell ss:StyleID="s35"><Data ss:Type="Number">4.3499999999999997E-2</Data></Cell>
    <Cell ss:StyleID="s35"><Data ss:Type="Number">9</Data></Cell>
    <Cell ss:StyleID="s35"><Data ss:Type="Number">0</Data></Cell>
    <Cell ss:StyleID="s36"/>
    <Cell ss:StyleID="s36"/>
   </Row>
   <Row>
    <Cell ss:StyleID="s35"><Data ss:Type="String">Tmem63b</Data></Cell>
    <Cell ss:StyleID="s35"><Data ss:Type="String">chr17</Data></Cell>
    <Cell ss:StyleID="s35"><Data ss:Type="Number">45799898</Data></Cell>
    <Cell ss:StyleID="s35"><Data ss:Type="String">-</Data></Cell>
    <Cell ss:StyleID="s35"><Data ss:Type="String">CONSERVED</Data></Cell>
    <Cell ss:StyleID="s35"><Data ss:Type="String">exonic</Data></Cell>
    <Cell ss:StyleID="s35"><Data ss:Type="String">nonsynonymous SNV</Data></Cell>
    <Cell ss:StyleID="s35"><Data ss:Type="Number">327</Data></Cell>
    <Cell ss:StyleID="s35"><Data ss:Type="Number">0.48620000000000002</Data></Cell>
    <Cell ss:StyleID="s35"><Data ss:Type="Number">250</Data></Cell>
    <Cell ss:StyleID="s35"><Data ss:Type="Number">0.39600000000000002</Data></Cell>
    <Cell ss:StyleID="s35"><Data ss:Type="Number">315</Data></Cell>
    <Cell ss:StyleID="s35"><Data ss:Type="Number">9.4999999999999998E-3</Data></Cell>
    <Cell ss:StyleID="s35"><Data ss:Type="Number">262</Data></Cell>
    <Cell ss:StyleID="s35"><Data ss:Type="Number">0</Data></Cell>
    <Cell ss:StyleID="s35"><Data ss:Type="Number">84</Data></Cell>
    <Cell ss:StyleID="s35"><Data ss:Type="Number">2.3800000000000002E-2</Data></Cell>
    <Cell ss:StyleID="s35"><Data ss:Type="Number">60</Data></Cell>
    <Cell ss:StyleID="s35"><Data ss:Type="Number">0</Data></Cell>
    <Cell ss:StyleID="s35"><Data ss:Type="Number">42</Data></Cell>
    <Cell ss:StyleID="s35"><Data ss:Type="Number">0</Data></Cell>
    <Cell ss:StyleID="s35"><Data ss:Type="Number">354</Data></Cell>
    <Cell ss:StyleID="s35"><Data ss:Type="Number">2.8E-3</Data></Cell>
    <Cell ss:StyleID="s35"><Data ss:Type="Number">334</Data></Cell>
    <Cell ss:StyleID="s35"><Data ss:Type="Number">3.0000000000000001E-3</Data></Cell>
    <Cell ss:StyleID="s35"><Data ss:Type="Number">225</Data></Cell>
    <Cell ss:StyleID="s35"><Data ss:Type="Number">4.4000000000000003E-3</Data></Cell>
    <Cell ss:StyleID="s35"><Data ss:Type="Number">361</Data></Cell>
    <Cell ss:StyleID="s35"><Data ss:Type="Number">5.4999999999999997E-3</Data></Cell>
    <Cell ss:StyleID="s35"><Data ss:Type="Number">398</Data></Cell>
    <Cell ss:StyleID="s35"><Data ss:Type="Number">2.01E-2</Data></Cell>
    <Cell ss:StyleID="s35"><Data ss:Type="Number">508</Data></Cell>
    <Cell ss:StyleID="s35"><Data ss:Type="Number">1.9699999999999999E-2</Data></Cell>
    <Cell ss:StyleID="s35"><Data ss:Type="Number">324</Data></Cell>
    <Cell ss:StyleID="s35"><Data ss:Type="Number">5.8599999999999999E-2</Data></Cell>
    <Cell ss:StyleID="s35"><Data ss:Type="Number">399</Data></Cell>
    <Cell ss:StyleID="s35"><Data ss:Type="Number">4.7600000000000003E-2</Data></Cell>
    <Cell ss:StyleID="s35"><Data ss:Type="Number">214</Data></Cell>
    <Cell ss:StyleID="s35"><Data ss:Type="Number">0.38790000000000002</Data></Cell>
    <Cell ss:StyleID="s35"><Data ss:Type="Number">202</Data></Cell>
    <Cell ss:StyleID="s35"><Data ss:Type="Number">0.42570000000000002</Data></Cell>
    <Cell ss:StyleID="s35"><Data ss:Type="Number">246</Data></Cell>
    <Cell ss:StyleID="s35"><Data ss:Type="Number">0.41870000000000002</Data></Cell>
    <Cell ss:StyleID="s36"/>
    <Cell ss:StyleID="s36"/>
   </Row>
   <Row>
    <Cell ss:StyleID="s35"><Data ss:Type="String">Blcap</Data></Cell>
    <Cell ss:StyleID="s35"><Data ss:Type="String">chr2</Data></Cell>
    <Cell ss:StyleID="s35"><Data ss:Type="Number">157383846</Data></Cell>
    <Cell ss:StyleID="s35"><Data ss:Type="String">-</Data></Cell>
    <Cell ss:StyleID="s35"><Data ss:Type="String">CONSERVED</Data></Cell>
    <Cell ss:StyleID="s35"><Data ss:Type="String">exonic</Data></Cell>
    <Cell ss:StyleID="s35"><Data ss:Type="String">nonsynonymous SNV</Data></Cell>
    <Cell ss:StyleID="s35"><Data ss:Type="Number">348</Data></Cell>
    <Cell ss:StyleID="s35"><Data ss:Type="Number">0.1782</Data></Cell>
    <Cell ss:StyleID="s35"><Data ss:Type="Number">179</Data></Cell>
    <Cell ss:StyleID="s35"><Data ss:Type="Number">0.11169999999999999</Data></Cell>
    <Cell ss:StyleID="s35"><Data ss:Type="Number">93</Data></Cell>
    <Cell ss:StyleID="s35"><Data ss:Type="Number">0.17199999999999999</Data></Cell>
    <Cell ss:StyleID="s35"><Data ss:Type="Number">110</Data></Cell>
    <Cell ss:StyleID="s35"><Data ss:Type="Number">0.18179999999999999</Data></Cell>
    <Cell ss:StyleID="s35"><Data ss:Type="Number">36</Data></Cell>
    <Cell ss:StyleID="s35"><Data ss:Type="Number">2.7799999999999998E-2</Data></Cell>
    <Cell ss:StyleID="s35"><Data ss:Type="Number">39</Data></Cell>
    <Cell ss:StyleID="s35"><Data ss:Type="Number">5.1299999999999998E-2</Data></Cell>
    <Cell ss:StyleID="s35"><Data ss:Type="Number">63</Data></Cell>
    <Cell ss:StyleID="s35"><Data ss:Type="Number">3.1699999999999999E-2</Data></Cell>
    <Cell ss:StyleID="s35"><Data ss:Type="Number">35</Data></Cell>
    <Cell ss:StyleID="s35"><Data ss:Type="Number">5.7099999999999998E-2</Data></Cell>
    <Cell ss:StyleID="s35"><Data ss:Type="Number">30</Data></Cell>
    <Cell ss:StyleID="s35"><Data ss:Type="Number">0.1</Data></Cell>
    <Cell ss:StyleID="s35"><Data ss:Type="Number">102</Data></Cell>
    <Cell ss:StyleID="s35"><Data ss:Type="Number">8.8200000000000001E-2</Data></Cell>
    <Cell ss:StyleID="s35"><Data ss:Type="Number">124</Data></Cell>
    <Cell ss:StyleID="s35"><Data ss:Type="Number">0.1452</Data></Cell>
    <Cell ss:StyleID="s35"><Data ss:Type="Number">61</Data></Cell>
    <Cell ss:StyleID="s35"><Data ss:Type="Number">4.9200000000000001E-2</Data></Cell>
    <Cell ss:StyleID="s35"><Data ss:Type="Number">76</Data></Cell>
    <Cell ss:StyleID="s35"><Data ss:Type="Number">5.2600000000000001E-2</Data></Cell>
    <Cell ss:StyleID="s35"><Data ss:Type="Number">153</Data></Cell>
    <Cell ss:StyleID="s35"><Data ss:Type="Number">3.9199999999999999E-2</Data></Cell>
    <Cell ss:StyleID="s35"><Data ss:Type="Number">177</Data></Cell>
    <Cell ss:StyleID="s35"><Data ss:Type="Number">0.1356</Data></Cell>
    <Cell ss:StyleID="s35"><Data ss:Type="Number">135</Data></Cell>
    <Cell ss:StyleID="s35"><Data ss:Type="Number">0.2</Data></Cell>
    <Cell ss:StyleID="s35"><Data ss:Type="Number">92</Data></Cell>
    <Cell ss:StyleID="s35"><Data ss:Type="Number">0.16300000000000001</Data></Cell>
    <Cell ss:StyleID="s35"><Data ss:Type="Number">122</Data></Cell>
    <Cell ss:StyleID="s35"><Data ss:Type="Number">0.14749999999999999</Data></Cell>
    <Cell ss:StyleID="s36"/>
    <Cell ss:StyleID="s36"/>
   </Row>
   <Row>
    <Cell ss:StyleID="s35"><Data ss:Type="String">Blcap</Data></Cell>
    <Cell ss:StyleID="s35"><Data ss:Type="String">chr2</Data></Cell>
    <Cell ss:StyleID="s35"><Data ss:Type="Number">157383876</Data></Cell>
    <Cell ss:StyleID="s35"><Data ss:Type="String">-</Data></Cell>
    <Cell ss:StyleID="s35"><Data ss:Type="String">CONSERVED</Data></Cell>
    <Cell ss:StyleID="s35"><Data ss:Type="String">exonic</Data></Cell>
    <Cell ss:StyleID="s35"><Data ss:Type="String">nonsynonymous SNV</Data></Cell>
    <Cell ss:StyleID="s35"><Data ss:Type="Number">317</Data></Cell>
    <Cell ss:StyleID="s35"><Data ss:Type="Number">0.30909999999999999</Data></Cell>
    <Cell ss:StyleID="s35"><Data ss:Type="Number">174</Data></Cell>
    <Cell ss:StyleID="s35"><Data ss:Type="Number">0.16089999999999999</Data></Cell>
    <Cell ss:StyleID="s35"><Data ss:Type="Number">84</Data></Cell>
    <Cell ss:StyleID="s35"><Data ss:Type="Number">0.45240000000000002</Data></Cell>
    <Cell ss:StyleID="s35"><Data ss:Type="Number">96</Data></Cell>
    <Cell ss:StyleID="s35"><Data ss:Type="Number">0.34379999999999999</Data></Cell>
    <Cell ss:StyleID="s35"><Data ss:Type="Number">33</Data></Cell>
    <Cell ss:StyleID="s35"><Data ss:Type="Number">0</Data></Cell>
    <Cell ss:StyleID="s35"><Data ss:Type="Number">37</Data></Cell>
    <Cell ss:StyleID="s35"><Data ss:Type="Number">8.1100000000000005E-2</Data></Cell>
    <Cell ss:StyleID="s35"><Data ss:Type="Number">56</Data></Cell>
    <Cell ss:StyleID="s35"><Data ss:Type="Number">5.3600000000000002E-2</Data></Cell>
    <Cell ss:StyleID="s35"><Data ss:Type="Number">26</Data></Cell>
    <Cell ss:StyleID="s35"><Data ss:Type="Number">0.1923</Data></Cell>
    <Cell ss:StyleID="s35"><Data ss:Type="Number">33</Data></Cell>
    <Cell ss:StyleID="s35"><Data ss:Type="Number">9.0899999999999995E-2</Data></Cell>
    <Cell ss:StyleID="s35"><Data ss:Type="Number">84</Data></Cell>
    <Cell ss:StyleID="s35"><Data ss:Type="Number">0.33329999999999999</Data></Cell>
    <Cell ss:StyleID="s35"><Data ss:Type="Number">134</Data></Cell>
    <Cell ss:StyleID="s35"><Data ss:Type="Number">0.26119999999999999</Data></Cell>
    <Cell ss:StyleID="s35"><Data ss:Type="Number">64</Data></Cell>
    <Cell ss:StyleID="s35"><Data ss:Type="Number">3.1199999999999999E-2</Data></Cell>
    <Cell ss:StyleID="s35"><Data ss:Type="Number">73</Data></Cell>
    <Cell ss:StyleID="s35"><Data ss:Type="Number">0.1507</Data></Cell>
    <Cell ss:StyleID="s35"><Data ss:Type="Number">151</Data></Cell>
    <Cell ss:StyleID="s35"><Data ss:Type="Number">0.17879999999999999</Data></Cell>
    <Cell ss:StyleID="s35"><Data ss:Type="Number">150</Data></Cell>
    <Cell ss:StyleID="s35"><Data ss:Type="Number">0.26</Data></Cell>
    <Cell ss:StyleID="s35"><Data ss:Type="Number">125</Data></Cell>
    <Cell ss:StyleID="s35"><Data ss:Type="Number">0.38400000000000001</Data></Cell>
    <Cell ss:StyleID="s35"><Data ss:Type="Number">73</Data></Cell>
    <Cell ss:StyleID="s35"><Data ss:Type="Number">0.31509999999999999</Data></Cell>
    <Cell ss:StyleID="s35"><Data ss:Type="Number">99</Data></Cell>
    <Cell ss:StyleID="s35"><Data ss:Type="Number">0.19189999999999999</Data></Cell>
    <Cell ss:StyleID="s36"/>
    <Cell ss:StyleID="s36"/>
   </Row>
   <Row>
    <Cell ss:StyleID="s35"><Data ss:Type="String">Blcap</Data></Cell>
    <Cell ss:StyleID="s35"><Data ss:Type="String">chr2</Data></Cell>
    <Cell ss:StyleID="s35"><Data ss:Type="Number">157383885</Data></Cell>
    <Cell ss:StyleID="s35"><Data ss:Type="String">-</Data></Cell>
    <Cell ss:StyleID="s35"><Data ss:Type="String">CONSERVED</Data></Cell>
    <Cell ss:StyleID="s35"><Data ss:Type="String">exonic</Data></Cell>
    <Cell ss:StyleID="s35"><Data ss:Type="String">nonsynonymous SNV</Data></Cell>
    <Cell ss:StyleID="s35"><Data ss:Type="Number">304</Data></Cell>
    <Cell ss:StyleID="s35"><Data ss:Type="Number">0.45069999999999999</Data></Cell>
    <Cell ss:StyleID="s35"><Data ss:Type="Number">170</Data></Cell>
    <Cell ss:StyleID="s35"><Data ss:Type="Number">0.23530000000000001</Data></Cell>
    <Cell ss:StyleID="s35"><Data ss:Type="Number">75</Data></Cell>
    <Cell ss:StyleID="s35"><Data ss:Type="Number">0.5867</Data></Cell>
    <Cell ss:StyleID="s35"><Data ss:Type="Number">85</Data></Cell>
    <Cell ss:StyleID="s35"><Data ss:Type="Number">0.6</Data></Cell>
    <Cell ss:StyleID="s35"><Data ss:Type="Number">29</Data></Cell>
    <Cell ss:StyleID="s35"><Data ss:Type="Number">0.1724</Data></Cell>
    <Cell ss:StyleID="s35"><Data ss:Type="Number">34</Data></Cell>
    <Cell ss:StyleID="s35"><Data ss:Type="Number">0.38240000000000002</Data></Cell>
    <Cell ss:StyleID="s35"><Data ss:Type="Number">45</Data></Cell>
    <Cell ss:StyleID="s35"><Data ss:Type="Number">8.8900000000000007E-2</Data></Cell>
    <Cell ss:StyleID="s35"><Data ss:Type="Number">23</Data></Cell>
    <Cell ss:StyleID="s35"><Data ss:Type="Number">0.13039999999999999</Data></Cell>
    <Cell ss:StyleID="s35"><Data ss:Type="Number">30</Data></Cell>
    <Cell ss:StyleID="s35"><Data ss:Type="Number">0.26669999999999999</Data></Cell>
    <Cell ss:StyleID="s35"><Data ss:Type="Number">93</Data></Cell>
    <Cell ss:StyleID="s35"><Data ss:Type="Number">0.5484</Data></Cell>
    <Cell ss:StyleID="s35"><Data ss:Type="Number">134</Data></Cell>
    <Cell ss:StyleID="s35"><Data ss:Type="Number">0.52239999999999998</Data></Cell>
    <Cell ss:StyleID="s35"><Data ss:Type="Number">60</Data></Cell>
    <Cell ss:StyleID="s35"><Data ss:Type="Number">0.15</Data></Cell>
    <Cell ss:StyleID="s35"><Data ss:Type="Number">70</Data></Cell>
    <Cell ss:StyleID="s35"><Data ss:Type="Number">0.2286</Data></Cell>
    <Cell ss:StyleID="s35"><Data ss:Type="Number">143</Data></Cell>
    <Cell ss:StyleID="s35"><Data ss:Type="Number">0.43359999999999999</Data></Cell>
    <Cell ss:StyleID="s35"><Data ss:Type="Number">130</Data></Cell>
    <Cell ss:StyleID="s35"><Data ss:Type="Number">0.3</Data></Cell>
    <Cell ss:StyleID="s35"><Data ss:Type="Number">118</Data></Cell>
    <Cell ss:StyleID="s35"><Data ss:Type="Number">0.47460000000000002</Data></Cell>
    <Cell ss:StyleID="s35"><Data ss:Type="Number">69</Data></Cell>
    <Cell ss:StyleID="s35"><Data ss:Type="Number">0.43480000000000002</Data></Cell>
    <Cell ss:StyleID="s35"><Data ss:Type="Number">94</Data></Cell>
    <Cell ss:StyleID="s35"><Data ss:Type="Number">0.31909999999999999</Data></Cell>
    <Cell ss:StyleID="s36"/>
    <Cell ss:StyleID="s36"/>
   </Row>
   <Row>
    <Cell ss:StyleID="s35"><Data ss:Type="String">Blcap</Data></Cell>
    <Cell ss:StyleID="s35"><Data ss:Type="String">chr2</Data></Cell>
    <Cell ss:StyleID="s35"><Data ss:Type="Number">157384381</Data></Cell>
    <Cell ss:StyleID="s35"><Data ss:Type="String">-</Data></Cell>
    <Cell ss:StyleID="s35"><Data ss:Type="String">CONSERVED</Data></Cell>
    <Cell ss:StyleID="s35"><Data ss:Type="String">intronic</Data></Cell>
    <Cell ss:StyleID="s35"><Data ss:Type="String">NA</Data></Cell>
    <Cell ss:StyleID="s35"><Data ss:Type="Number">17</Data></Cell>
    <Cell ss:StyleID="s35"><Data ss:Type="Number">1</Data></Cell>
    <Cell ss:StyleID="s35"><Data ss:Type="Number">20</Data></Cell>
    <Cell ss:StyleID="s35"><Data ss:Type="Number">1</Data></Cell>
    <Cell ss:StyleID="s35"><Data ss:Type="Number">14</Data></Cell>
    <Cell ss:StyleID="s35"><Data ss:Type="Number">0.64290000000000003</Data></Cell>
    <Cell ss:StyleID="s35"><Data ss:Type="Number">36</Data></Cell>
    <Cell ss:StyleID="s35"><Data ss:Type="Number">0.97219999999999995</Data></Cell>
    <Cell ss:StyleID="s35"><Data ss:Type="Number">2</Data></Cell>
    <Cell ss:StyleID="s35"><Data ss:Type="Number">0.5</Data></Cell>
    <Cell ss:StyleID="s35"><Data ss:Type="String">NA</Data></Cell>
    <Cell ss:StyleID="s35"><Data ss:Type="String">NA</Data></Cell>
    <Cell ss:StyleID="s35"><Data ss:Type="Number">1</Data></Cell>
    <Cell ss:StyleID="s35"><Data ss:Type="Number">1</Data></Cell>
    <Cell ss:StyleID="s35"><Data ss:Type="String">NA</Data></Cell>
    <Cell ss:StyleID="s35"><Data ss:Type="String">NA</Data></Cell>
    <Cell ss:StyleID="s35"><Data ss:Type="Number">2</Data></Cell>
    <Cell ss:StyleID="s35"><Data ss:Type="Number">0</Data></Cell>
    <Cell ss:StyleID="s35"><Data ss:Type="Number">7</Data></Cell>
    <Cell ss:StyleID="s35"><Data ss:Type="Number">0.71430000000000005</Data></Cell>
    <Cell ss:StyleID="s35"><Data ss:Type="Number">15</Data></Cell>
    <Cell ss:StyleID="s35"><Data ss:Type="Number">0.73329999999999995</Data></Cell>
    <Cell ss:StyleID="s35"><Data ss:Type="Number">5</Data></Cell>
    <Cell ss:StyleID="s35"><Data ss:Type="Number">0.4</Data></Cell>
    <Cell ss:StyleID="s35"><Data ss:Type="Number">4</Data></Cell>
    <Cell ss:StyleID="s35"><Data ss:Type="Number">0</Data></Cell>
    <Cell ss:StyleID="s35"><Data ss:Type="Number">9</Data></Cell>
    <Cell ss:StyleID="s35"><Data ss:Type="Number">0.44440000000000002</Data></Cell>
    <Cell ss:StyleID="s35"><Data ss:Type="Number">1</Data></Cell>
    <Cell ss:StyleID="s35"><Data ss:Type="Number">1</Data></Cell>
    <Cell ss:StyleID="s35"><Data ss:Type="Number">6</Data></Cell>
    <Cell ss:StyleID="s35"><Data ss:Type="Number">0.33329999999999999</Data></Cell>
    <Cell ss:StyleID="s35"><Data ss:Type="Number">3</Data></Cell>
    <Cell ss:StyleID="s35"><Data ss:Type="Number">0.33329999999999999</Data></Cell>
    <Cell ss:StyleID="s35"><Data ss:Type="Number">13</Data></Cell>
    <Cell ss:StyleID="s35"><Data ss:Type="Number">0.53849999999999998</Data></Cell>
    <Cell ss:StyleID="s36"/>
    <Cell ss:StyleID="s36"/>
   </Row>
   <Row>
    <Cell ss:StyleID="s35"><Data ss:Type="String">A630075F10Rik</Data></Cell>
    <Cell ss:StyleID="s35"><Data ss:Type="String">chr2</Data></Cell>
    <Cell ss:StyleID="s35"><Data ss:Type="Number">169897001</Data></Cell>
    <Cell ss:StyleID="s35"><Data ss:Type="String">+</Data></Cell>
    <Cell ss:StyleID="s35"><Data ss:Type="String">CONSERVED</Data></Cell>
    <Cell ss:StyleID="s35"><Data ss:Type="String">upstream</Data></Cell>
    <Cell ss:StyleID="s35"><Data ss:Type="String">NA</Data></Cell>
    <Cell ss:StyleID="s35"><Data ss:Type="Number">4</Data></Cell>
    <Cell ss:StyleID="s35"><Data ss:Type="Number">0.5</Data></Cell>
    <Cell ss:StyleID="s35"><Data ss:Type="Number">27</Data></Cell>
    <Cell ss:StyleID="s35"><Data ss:Type="Number">0.25929999999999997</Data></Cell>
    <Cell ss:StyleID="s35"><Data ss:Type="String">NA</Data></Cell>
    <Cell ss:StyleID="s35"><Data ss:Type="String">NA</Data></Cell>
    <Cell ss:StyleID="s35"><Data ss:Type="String">NA</Data></Cell>
    <Cell ss:StyleID="s35"><Data ss:Type="String">NA</Data></Cell>
    <Cell ss:StyleID="s35"><Data ss:Type="Number">3</Data></Cell>
    <Cell ss:StyleID="s35"><Data ss:Type="Number">0</Data></Cell>
    <Cell ss:StyleID="s35"><Data ss:Type="Number">2</Data></Cell>
    <Cell ss:StyleID="s35"><Data ss:Type="Number">0</Data></Cell>
    <Cell ss:StyleID="s35"><Data ss:Type="String">NA</Data></Cell>
    <Cell ss:StyleID="s35"><Data ss:Type="String">NA</Data></Cell>
    <Cell ss:StyleID="s35"><Data ss:Type="String">NA</Data></Cell>
    <Cell ss:StyleID="s35"><Data ss:Type="String">NA</Data></Cell>
    <Cell ss:StyleID="s35"><Data ss:Type="Number">2</Data></Cell>
    <Cell ss:StyleID="s35"><Data ss:Type="Number">0</Data></Cell>
    <Cell ss:StyleID="s35"><Data ss:Type="String">NA</Data></Cell>
    <Cell ss:StyleID="s35"><Data ss:Type="String">NA</Data></Cell>
    <Cell ss:StyleID="s35"><Data ss:Type="String">NA</Data></Cell>
    <Cell ss:StyleID="s35"><Data ss:Type="String">NA</Data></Cell>
    <Cell ss:StyleID="s35"><Data ss:Type="Number">1</Data></Cell>
    <Cell ss:StyleID="s35"><Data ss:Type="Number">0</Data></Cell>
    <Cell ss:StyleID="s35"><Data ss:Type="String">NA</Data></Cell>
    <Cell ss:StyleID="s35"><Data ss:Type="String">NA</Data></Cell>
    <Cell ss:StyleID="s35"><Data ss:Type="String">NA</Data></Cell>
    <Cell ss:StyleID="s35"><Data ss:Type="String">NA</Data></Cell>
    <Cell ss:StyleID="s35"><Data ss:Type="String">NA</Data></Cell>
    <Cell ss:StyleID="s35"><Data ss:Type="String">NA</Data></Cell>
    <Cell ss:StyleID="s35"><Data ss:Type="Number">3</Data></Cell>
    <Cell ss:StyleID="s35"><Data ss:Type="Number">0</Data></Cell>
    <Cell ss:StyleID="s35"><Data ss:Type="Number">5</Data></Cell>
    <Cell ss:StyleID="s35"><Data ss:Type="Number">0</Data></Cell>
    <Cell ss:StyleID="s35"><Data ss:Type="Number">3</Data></Cell>
    <Cell ss:StyleID="s35"><Data ss:Type="Number">0.66669999999999996</Data></Cell>
    <Cell ss:StyleID="s36"/>
    <Cell ss:StyleID="s36"/>
   </Row>
   <Row>
    <Cell ss:StyleID="s35"><Data ss:Type="String">Gria2</Data></Cell>
    <Cell ss:StyleID="s35"><Data ss:Type="String">chr3</Data></Cell>
    <Cell ss:StyleID="s35"><Data ss:Type="Number">80496208</Data></Cell>
    <Cell ss:StyleID="s35"><Data ss:Type="String">-</Data></Cell>
    <Cell ss:StyleID="s35"><Data ss:Type="String">CONSERVED</Data></Cell>
    <Cell ss:StyleID="s35"><Data ss:Type="String">exonic</Data></Cell>
    <Cell ss:StyleID="s35"><Data ss:Type="String">nonsynonymous SNV</Data></Cell>
    <Cell ss:StyleID="s35"><Data ss:Type="Number">387</Data></Cell>
    <Cell ss:StyleID="s35"><Data ss:Type="Number">0.50900000000000001</Data></Cell>
    <Cell ss:StyleID="s35"><Data ss:Type="Number">446</Data></Cell>
    <Cell ss:StyleID="s35"><Data ss:Type="Number">0.50449999999999995</Data></Cell>
    <Cell ss:StyleID="s35"><Data ss:Type="Number">1930</Data></Cell>
    <Cell ss:StyleID="s35"><Data ss:Type="Number">6.2199999999999998E-2</Data></Cell>
    <Cell ss:StyleID="s35"><Data ss:Type="Number">1521</Data></Cell>
    <Cell ss:StyleID="s35"><Data ss:Type="Number">7.17E-2</Data></Cell>
    <Cell ss:StyleID="s35"><Data ss:Type="Number">6</Data></Cell>
    <Cell ss:StyleID="s35"><Data ss:Type="Number">0.5</Data></Cell>
    <Cell ss:StyleID="s35"><Data ss:Type="String">NA</Data></Cell>
    <Cell ss:StyleID="s35"><Data ss:Type="String">NA</Data></Cell>
    <Cell ss:StyleID="s35"><Data ss:Type="Number">3</Data></Cell>
    <Cell ss:StyleID="s35"><Data ss:Type="Number">0</Data></Cell>
    <Cell ss:StyleID="s35"><Data ss:Type="Number">5</Data></Cell>
    <Cell ss:StyleID="s35"><Data ss:Type="Number">0</Data></Cell>
    <Cell ss:StyleID="s35"><Data ss:Type="Number">38</Data></Cell>
    <Cell ss:StyleID="s35"><Data ss:Type="Number">0</Data></Cell>
    <Cell ss:StyleID="s35"><Data ss:Type="Number">426</Data></Cell>
    <Cell ss:StyleID="s35"><Data ss:Type="Number">4.4600000000000001E-2</Data></Cell>
    <Cell ss:StyleID="s35"><Data ss:Type="Number">420</Data></Cell>
    <Cell ss:StyleID="s35"><Data ss:Type="Number">7.8600000000000003E-2</Data></Cell>
    <Cell ss:StyleID="s35"><Data ss:Type="Number">920</Data></Cell>
    <Cell ss:StyleID="s35"><Data ss:Type="Number">0.05</Data></Cell>
    <Cell ss:StyleID="s35"><Data ss:Type="Number">283</Data></Cell>
    <Cell ss:StyleID="s35"><Data ss:Type="Number">3.1800000000000002E-2</Data></Cell>
    <Cell ss:StyleID="s35"><Data ss:Type="Number">1495</Data></Cell>
    <Cell ss:StyleID="s35"><Data ss:Type="Number">0.14249999999999999</Data></Cell>
    <Cell ss:StyleID="s35"><Data ss:Type="Number">413</Data></Cell>
    <Cell ss:StyleID="s35"><Data ss:Type="Number">0.17680000000000001</Data></Cell>
    <Cell ss:StyleID="s35"><Data ss:Type="Number">627</Data></Cell>
    <Cell ss:StyleID="s35"><Data ss:Type="Number">0.3397</Data></Cell>
    <Cell ss:StyleID="s35"><Data ss:Type="Number">526</Data></Cell>
    <Cell ss:StyleID="s35"><Data ss:Type="Number">0.3669</Data></Cell>
    <Cell ss:StyleID="s35"><Data ss:Type="Number">666</Data></Cell>
    <Cell ss:StyleID="s35"><Data ss:Type="Number">0.3468</Data></Cell>
    <Cell ss:StyleID="s36"/>
    <Cell ss:StyleID="s36"/>
   </Row>
   <Row>
    <Cell ss:StyleID="s35"><Data ss:Type="String">Gria2</Data></Cell>
    <Cell ss:StyleID="s35"><Data ss:Type="String">chr3</Data></Cell>
    <Cell ss:StyleID="s35"><Data ss:Type="Number">80510571</Data></Cell>
    <Cell ss:StyleID="s35"><Data ss:Type="String">-</Data></Cell>
    <Cell ss:StyleID="s35"><Data ss:Type="String">CONSERVED</Data></Cell>
    <Cell ss:StyleID="s35"><Data ss:Type="String">intronic</Data></Cell>
    <Cell ss:StyleID="s35"><Data ss:Type="String">NA</Data></Cell>
    <Cell ss:StyleID="s35"><Data ss:Type="Number">145</Data></Cell>
    <Cell ss:StyleID="s35"><Data ss:Type="Number">0.57240000000000002</Data></Cell>
    <Cell ss:StyleID="s35"><Data ss:Type="Number">77</Data></Cell>
    <Cell ss:StyleID="s35"><Data ss:Type="Number">0.72729999999999995</Data></Cell>
    <Cell ss:StyleID="s35"><Data ss:Type="Number">649</Data></Cell>
    <Cell ss:StyleID="s35"><Data ss:Type="Number">0.12330000000000001</Data></Cell>
    <Cell ss:StyleID="s35"><Data ss:Type="Number">651</Data></Cell>
    <Cell ss:StyleID="s35"><Data ss:Type="Number">0.13980000000000001</Data></Cell>
    <Cell ss:StyleID="s35"><Data ss:Type="String">NA</Data></Cell>
    <Cell ss:StyleID="s35"><Data ss:Type="String">NA</Data></Cell>
    <Cell ss:StyleID="s35"><Data ss:Type="String">NA</Data></Cell>
    <Cell ss:StyleID="s35"><Data ss:Type="String">NA</Data></Cell>
    <Cell ss:StyleID="s35"><Data ss:Type="Number">1</Data></Cell>
    <Cell ss:StyleID="s35"><Data ss:Type="Number">0</Data></Cell>
    <Cell ss:StyleID="s35"><Data ss:Type="Number">4</Data></Cell>
    <Cell ss:StyleID="s35"><Data ss:Type="Number">0</Data></Cell>
    <Cell ss:StyleID="s35"><Data ss:Type="Number">13</Data></Cell>
    <Cell ss:StyleID="s35"><Data ss:Type="Number">0</Data></Cell>
    <Cell ss:StyleID="s35"><Data ss:Type="Number">181</Data></Cell>
    <Cell ss:StyleID="s35"><Data ss:Type="Number">5.5199999999999999E-2</Data></Cell>
    <Cell ss:StyleID="s35"><Data ss:Type="Number">169</Data></Cell>
    <Cell ss:StyleID="s35"><Data ss:Type="Number">0.1183</Data></Cell>
    <Cell ss:StyleID="s35"><Data ss:Type="Number">217</Data></Cell>
    <Cell ss:StyleID="s35"><Data ss:Type="Number">0.129</Data></Cell>
    <Cell ss:StyleID="s35"><Data ss:Type="Number">62</Data></Cell>
    <Cell ss:StyleID="s35"><Data ss:Type="Number">9.6799999999999997E-2</Data></Cell>
    <Cell ss:StyleID="s35"><Data ss:Type="Number">264</Data></Cell>
    <Cell ss:StyleID="s35"><Data ss:Type="Number">0.59850000000000003</Data></Cell>
    <Cell ss:StyleID="s35"><Data ss:Type="Number">25</Data></Cell>
    <Cell ss:StyleID="s35"><Data ss:Type="Number">0.8</Data></Cell>
    <Cell ss:StyleID="s35"><Data ss:Type="Number">124</Data></Cell>
    <Cell ss:StyleID="s35"><Data ss:Type="Number">0.25</Data></Cell>
    <Cell ss:StyleID="s35"><Data ss:Type="Number">126</Data></Cell>
    <Cell ss:StyleID="s35"><Data ss:Type="Number">0.23019999999999999</Data></Cell>
    <Cell ss:StyleID="s35"><Data ss:Type="Number">153</Data></Cell>
    <Cell ss:StyleID="s35"><Data ss:Type="Number">0.16339999999999999</Data></Cell>
    <Cell ss:StyleID="s36"/>
    <Cell ss:StyleID="s36"/>
   </Row>
   <Row>
    <Cell ss:StyleID="s35"><Data ss:Type="String">Gria2</Data></Cell>
    <Cell ss:StyleID="s35"><Data ss:Type="String">chr3</Data></Cell>
    <Cell ss:StyleID="s35"><Data ss:Type="Number">80510572</Data></Cell>
    <Cell ss:StyleID="s35"><Data ss:Type="String">-</Data></Cell>
    <Cell ss:StyleID="s35"><Data ss:Type="String">CONSERVED</Data></Cell>
    <Cell ss:StyleID="s35"><Data ss:Type="String">intronic</Data></Cell>
    <Cell ss:StyleID="s35"><Data ss:Type="String">NA</Data></Cell>
    <Cell ss:StyleID="s35"><Data ss:Type="Number">144</Data></Cell>
    <Cell ss:StyleID="s35"><Data ss:Type="Number">0.41670000000000001</Data></Cell>
    <Cell ss:StyleID="s35"><Data ss:Type="Number">78</Data></Cell>
    <Cell ss:StyleID="s35"><Data ss:Type="Number">0.5</Data></Cell>
    <Cell ss:StyleID="s35"><Data ss:Type="Number">651</Data></Cell>
    <Cell ss:StyleID="s35"><Data ss:Type="Number">7.6799999999999993E-2</Data></Cell>
    <Cell ss:StyleID="s35"><Data ss:Type="Number">654</Data></Cell>
    <Cell ss:StyleID="s35"><Data ss:Type="Number">8.8700000000000001E-2</Data></Cell>
    <Cell ss:StyleID="s35"><Data ss:Type="String">NA</Data></Cell>
    <Cell ss:StyleID="s35"><Data ss:Type="String">NA</Data></Cell>
    <Cell ss:StyleID="s35"><Data ss:Type="String">NA</Data></Cell>
    <Cell ss:StyleID="s35"><Data ss:Type="String">NA</Data></Cell>
    <Cell ss:StyleID="s35"><Data ss:Type="Number">1</Data></Cell>
    <Cell ss:StyleID="s35"><Data ss:Type="Number">1</Data></Cell>
    <Cell ss:StyleID="s35"><Data ss:Type="Number">4</Data></Cell>
    <Cell ss:StyleID="s35"><Data ss:Type="Number">0.75</Data></Cell>
    <Cell ss:StyleID="s35"><Data ss:Type="Number">13</Data></Cell>
    <Cell ss:StyleID="s35"><Data ss:Type="Number">0</Data></Cell>
    <Cell ss:StyleID="s35"><Data ss:Type="Number">181</Data></Cell>
    <Cell ss:StyleID="s35"><Data ss:Type="Number">9.9400000000000002E-2</Data></Cell>
    <Cell ss:StyleID="s35"><Data ss:Type="Number">167</Data></Cell>
    <Cell ss:StyleID="s35"><Data ss:Type="Number">7.1900000000000006E-2</Data></Cell>
    <Cell ss:StyleID="s35"><Data ss:Type="Number">224</Data></Cell>
    <Cell ss:StyleID="s35"><Data ss:Type="Number">0.16520000000000001</Data></Cell>
    <Cell ss:StyleID="s35"><Data ss:Type="Number">61</Data></Cell>
    <Cell ss:StyleID="s35"><Data ss:Type="Number">8.2000000000000003E-2</Data></Cell>
    <Cell ss:StyleID="s35"><Data ss:Type="Number">265</Data></Cell>
    <Cell ss:StyleID="s35"><Data ss:Type="Number">0.38109999999999999</Data></Cell>
    <Cell ss:StyleID="s35"><Data ss:Type="Number">25</Data></Cell>
    <Cell ss:StyleID="s35"><Data ss:Type="Number">0.44</Data></Cell>
    <Cell ss:StyleID="s35"><Data ss:Type="Number">124</Data></Cell>
    <Cell ss:StyleID="s35"><Data ss:Type="Number">0.2177</Data></Cell>
    <Cell ss:StyleID="s35"><Data ss:Type="Number">124</Data></Cell>
    <Cell ss:StyleID="s35"><Data ss:Type="Number">0.1855</Data></Cell>
    <Cell ss:StyleID="s35"><Data ss:Type="Number">150</Data></Cell>
    <Cell ss:StyleID="s35"><Data ss:Type="Number">0.16</Data></Cell>
    <Cell ss:StyleID="s36"/>
    <Cell ss:StyleID="s36"/>
   </Row>
   <Row>
    <Cell ss:StyleID="s35"><Data ss:Type="String">Gria2</Data></Cell>
    <Cell ss:StyleID="s35"><Data ss:Type="String">chr3</Data></Cell>
    <Cell ss:StyleID="s35"><Data ss:Type="Number">80510830</Data></Cell>
    <Cell ss:StyleID="s35"><Data ss:Type="String">-</Data></Cell>
    <Cell ss:StyleID="s35"><Data ss:Type="String">CONSERVED</Data></Cell>
    <Cell ss:StyleID="s35"><Data ss:Type="String">exonic</Data></Cell>
    <Cell ss:StyleID="s35"><Data ss:Type="String">synonymous SNV</Data></Cell>
    <Cell ss:StyleID="s35"><Data ss:Type="Number">287</Data></Cell>
    <Cell ss:StyleID="s35"><Data ss:Type="Number">0.28570000000000001</Data></Cell>
    <Cell ss:StyleID="s35"><Data ss:Type="Number">238</Data></Cell>
    <Cell ss:StyleID="s35"><Data ss:Type="Number">0.26889999999999997</Data></Cell>
    <Cell ss:StyleID="s35"><Data ss:Type="Number">633</Data></Cell>
    <Cell ss:StyleID="s35"><Data ss:Type="Number">8.0600000000000005E-2</Data></Cell>
    <Cell ss:StyleID="s35"><Data ss:Type="Number">611</Data></Cell>
    <Cell ss:StyleID="s35"><Data ss:Type="Number">8.5099999999999995E-2</Data></Cell>
    <Cell ss:StyleID="s35"><Data ss:Type="Number">1</Data></Cell>
    <Cell ss:StyleID="s35"><Data ss:Type="Number">0</Data></Cell>
    <Cell ss:StyleID="s35"><Data ss:Type="Number">3</Data></Cell>
    <Cell ss:StyleID="s35"><Data ss:Type="Number">0</Data></Cell>
    <Cell ss:StyleID="s35"><Data ss:Type="String">NA</Data></Cell>
    <Cell ss:StyleID="s35"><Data ss:Type="String">NA</Data></Cell>
    <Cell ss:StyleID="s35"><Data ss:Type="Number">1</Data></Cell>
    <Cell ss:StyleID="s35"><Data ss:Type="Number">0</Data></Cell>
    <Cell ss:StyleID="s35"><Data ss:Type="Number">23</Data></Cell>
    <Cell ss:StyleID="s35"><Data ss:Type="Number">4.3499999999999997E-2</Data></Cell>
    <Cell ss:StyleID="s35"><Data ss:Type="Number">244</Data></Cell>
    <Cell ss:StyleID="s35"><Data ss:Type="Number">5.33E-2</Data></Cell>
    <Cell ss:StyleID="s35"><Data ss:Type="Number">242</Data></Cell>
    <Cell ss:StyleID="s35"><Data ss:Type="Number">4.9599999999999998E-2</Data></Cell>
    <Cell ss:StyleID="s35"><Data ss:Type="Number">441</Data></Cell>
    <Cell ss:StyleID="s35"><Data ss:Type="Number">5.4399999999999997E-2</Data></Cell>
    <Cell ss:StyleID="s35"><Data ss:Type="Number">145</Data></Cell>
    <Cell ss:StyleID="s35"><Data ss:Type="Number">6.2100000000000002E-2</Data></Cell>
    <Cell ss:StyleID="s35"><Data ss:Type="Number">723</Data></Cell>
    <Cell ss:StyleID="s35"><Data ss:Type="Number">7.0499999999999993E-2</Data></Cell>
    <Cell ss:StyleID="s35"><Data ss:Type="Number">273</Data></Cell>
    <Cell ss:StyleID="s35"><Data ss:Type="Number">6.59E-2</Data></Cell>
    <Cell ss:StyleID="s35"><Data ss:Type="Number">310</Data></Cell>
    <Cell ss:StyleID="s35"><Data ss:Type="Number">0.15160000000000001</Data></Cell>
    <Cell ss:StyleID="s35"><Data ss:Type="Number">290</Data></Cell>
    <Cell ss:StyleID="s35"><Data ss:Type="Number">0.1207</Data></Cell>
    <Cell ss:StyleID="s35"><Data ss:Type="Number">333</Data></Cell>
    <Cell ss:StyleID="s35"><Data ss:Type="Number">0.1021</Data></Cell>
    <Cell ss:StyleID="s36"/>
    <Cell ss:StyleID="s36"/>
   </Row>
   <Row>
    <Cell ss:StyleID="s35"><Data ss:Type="String">Gria2</Data></Cell>
    <Cell ss:StyleID="s35"><Data ss:Type="String">chr3</Data></Cell>
    <Cell ss:StyleID="s35"><Data ss:Type="Number">80510834</Data></Cell>
    <Cell ss:StyleID="s35"><Data ss:Type="String">-</Data></Cell>
    <Cell ss:StyleID="s35"><Data ss:Type="String">CONSERVED</Data></Cell>
    <Cell ss:StyleID="s35"><Data ss:Type="String">exonic</Data></Cell>
    <Cell ss:StyleID="s35"><Data ss:Type="String">nonsynonymous SNV</Data></Cell>
    <Cell ss:StyleID="s35"><Data ss:Type="Number">279</Data></Cell>
    <Cell ss:StyleID="s35"><Data ss:Type="Number">0.97850000000000004</Data></Cell>
    <Cell ss:StyleID="s35"><Data ss:Type="Number">220</Data></Cell>
    <Cell ss:StyleID="s35"><Data ss:Type="Number">0.96819999999999995</Data></Cell>
    <Cell ss:StyleID="s35"><Data ss:Type="Number">609</Data></Cell>
    <Cell ss:StyleID="s35"><Data ss:Type="Number">0.61739999999999995</Data></Cell>
    <Cell ss:StyleID="s35"><Data ss:Type="Number">592</Data></Cell>
    <Cell ss:StyleID="s35"><Data ss:Type="Number">0.71789999999999998</Data></Cell>
    <Cell ss:StyleID="s35"><Data ss:Type="Number">1</Data></Cell>
    <Cell ss:StyleID="s35"><Data ss:Type="Number">1</Data></Cell>
    <Cell ss:StyleID="s35"><Data ss:Type="Number">3</Data></Cell>
    <Cell ss:StyleID="s35"><Data ss:Type="Number">1</Data></Cell>
    <Cell ss:StyleID="s35"><Data ss:Type="String">NA</Data></Cell>
    <Cell ss:StyleID="s35"><Data ss:Type="String">NA</Data></Cell>
    <Cell ss:StyleID="s35"><Data ss:Type="Number">1</Data></Cell>
    <Cell ss:StyleID="s35"><Data ss:Type="Number">1</Data></Cell>
    <Cell ss:StyleID="s35"><Data ss:Type="Number">20</Data></Cell>
    <Cell ss:StyleID="s35"><Data ss:Type="Number">0.65</Data></Cell>
    <Cell ss:StyleID="s35"><Data ss:Type="Number">232</Data></Cell>
    <Cell ss:StyleID="s35"><Data ss:Type="Number">0.7026</Data></Cell>
    <Cell ss:StyleID="s35"><Data ss:Type="Number">230</Data></Cell>
    <Cell ss:StyleID="s35"><Data ss:Type="Number">0.7087</Data></Cell>
    <Cell ss:StyleID="s35"><Data ss:Type="Number">417</Data></Cell>
    <Cell ss:StyleID="s35"><Data ss:Type="Number">0.82489999999999997</Data></Cell>
    <Cell ss:StyleID="s35"><Data ss:Type="Number">144</Data></Cell>
    <Cell ss:StyleID="s35"><Data ss:Type="Number">0.90969999999999995</Data></Cell>
    <Cell ss:StyleID="s35"><Data ss:Type="Number">670</Data></Cell>
    <Cell ss:StyleID="s35"><Data ss:Type="Number">0.99250000000000005</Data></Cell>
    <Cell ss:StyleID="s35"><Data ss:Type="Number">266</Data></Cell>
    <Cell ss:StyleID="s35"><Data ss:Type="Number">1</Data></Cell>
    <Cell ss:StyleID="s35"><Data ss:Type="Number">293</Data></Cell>
    <Cell ss:StyleID="s35"><Data ss:Type="Number">0.93169999999999997</Data></Cell>
    <Cell ss:StyleID="s35"><Data ss:Type="Number">279</Data></Cell>
    <Cell ss:StyleID="s35"><Data ss:Type="Number">0.92469999999999997</Data></Cell>
    <Cell ss:StyleID="s35"><Data ss:Type="Number">326</Data></Cell>
    <Cell ss:StyleID="s35"><Data ss:Type="Number">0.92020000000000002</Data></Cell>
    <Cell ss:StyleID="s36"/>
    <Cell ss:StyleID="s36"/>
   </Row>
   <Row>
    <Cell ss:StyleID="s35"><Data ss:Type="String">Igfbp7</Data></Cell>
    <Cell ss:StyleID="s35"><Data ss:Type="String">chr5</Data></Cell>
    <Cell ss:StyleID="s35"><Data ss:Type="Number">77836756</Data></Cell>
    <Cell ss:StyleID="s35"><Data ss:Type="String">-</Data></Cell>
    <Cell ss:StyleID="s35"><Data ss:Type="String">CONSERVED</Data></Cell>
    <Cell ss:StyleID="s35"><Data ss:Type="String">exonic</Data></Cell>
    <Cell ss:StyleID="s35"><Data ss:Type="String">nonsynonymous SNV</Data></Cell>
    <Cell ss:StyleID="s35"><Data ss:Type="Number">20</Data></Cell>
    <Cell ss:StyleID="s35"><Data ss:Type="Number">0.3</Data></Cell>
    <Cell ss:StyleID="s35"><Data ss:Type="Number">3</Data></Cell>
    <Cell ss:StyleID="s35"><Data ss:Type="Number">0.33329999999999999</Data></Cell>
    <Cell ss:StyleID="s35"><Data ss:Type="Number">22</Data></Cell>
    <Cell ss:StyleID="s35"><Data ss:Type="Number">9.0899999999999995E-2</Data></Cell>
    <Cell ss:StyleID="s35"><Data ss:Type="Number">33</Data></Cell>
    <Cell ss:StyleID="s35"><Data ss:Type="Number">0.2727</Data></Cell>
    <Cell ss:StyleID="s35"><Data ss:Type="Number">2220</Data></Cell>
    <Cell ss:StyleID="s35"><Data ss:Type="Number">0.27300000000000002</Data></Cell>
    <Cell ss:StyleID="s35"><Data ss:Type="Number">1753</Data></Cell>
    <Cell ss:StyleID="s35"><Data ss:Type="Number">0.30059999999999998</Data></Cell>
    <Cell ss:StyleID="s35"><Data ss:Type="String">NA</Data></Cell>
    <Cell ss:StyleID="s35"><Data ss:Type="String">NA</Data></Cell>
    <Cell ss:StyleID="s35"><Data ss:Type="Number">2</Data></Cell>
    <Cell ss:StyleID="s35"><Data ss:Type="Number">0.5</Data></Cell>
    <Cell ss:StyleID="s35"><Data ss:Type="Number">8</Data></Cell>
    <Cell ss:StyleID="s35"><Data ss:Type="Number">0.375</Data></Cell>
    <Cell ss:StyleID="s35"><Data ss:Type="Number">3</Data></Cell>
    <Cell ss:StyleID="s35"><Data ss:Type="Number">0.66669999999999996</Data></Cell>
    <Cell ss:StyleID="s35"><Data ss:Type="Number">4</Data></Cell>
    <Cell ss:StyleID="s35"><Data ss:Type="Number">0</Data></Cell>
    <Cell ss:StyleID="s35"><Data ss:Type="Number">19</Data></Cell>
    <Cell ss:StyleID="s35"><Data ss:Type="Number">0.26319999999999999</Data></Cell>
    <Cell ss:StyleID="s35"><Data ss:Type="Number">26</Data></Cell>
    <Cell ss:StyleID="s35"><Data ss:Type="Number">0.23080000000000001</Data></Cell>
    <Cell ss:StyleID="s35"><Data ss:Type="Number">20</Data></Cell>
    <Cell ss:StyleID="s35"><Data ss:Type="Number">0.6</Data></Cell>
    <Cell ss:StyleID="s35"><Data ss:Type="Number">36</Data></Cell>
    <Cell ss:StyleID="s35"><Data ss:Type="Number">0.52780000000000005</Data></Cell>
    <Cell ss:StyleID="s35"><Data ss:Type="Number">190</Data></Cell>
    <Cell ss:StyleID="s35"><Data ss:Type="Number">0.3105</Data></Cell>
    <Cell ss:StyleID="s35"><Data ss:Type="Number">182</Data></Cell>
    <Cell ss:StyleID="s35"><Data ss:Type="Number">0.2747</Data></Cell>
    <Cell ss:StyleID="s35"><Data ss:Type="Number">209</Data></Cell>
    <Cell ss:StyleID="s35"><Data ss:Type="Number">0.30620000000000003</Data></Cell>
    <Cell ss:StyleID="s36"/>
    <Cell ss:StyleID="s36"/>
   </Row>
   <Row>
    <Cell ss:StyleID="s35"><Data ss:Type="String">Igfbp7</Data></Cell>
    <Cell ss:StyleID="s35"><Data ss:Type="String">chr5</Data></Cell>
    <Cell ss:StyleID="s35"><Data ss:Type="Number">77836808</Data></Cell>
    <Cell ss:StyleID="s35"><Data ss:Type="String">-</Data></Cell>
    <Cell ss:StyleID="s35"><Data ss:Type="String">CONSERVED</Data></Cell>
    <Cell ss:StyleID="s35"><Data ss:Type="String">exonic</Data></Cell>
    <Cell ss:StyleID="s35"><Data ss:Type="String">nonsynonymous SNV</Data></Cell>
    <Cell ss:StyleID="s35"><Data ss:Type="Number">13</Data></Cell>
    <Cell ss:StyleID="s35"><Data ss:Type="Number">0.30769999999999997</Data></Cell>
    <Cell ss:StyleID="s35"><Data ss:Type="Number">5</Data></Cell>
    <Cell ss:StyleID="s35"><Data ss:Type="Number">0.2</Data></Cell>
    <Cell ss:StyleID="s35"><Data ss:Type="Number">26</Data></Cell>
    <Cell ss:StyleID="s35"><Data ss:Type="Number">0.15379999999999999</Data></Cell>
    <Cell ss:StyleID="s35"><Data ss:Type="Number">20</Data></Cell>
    <Cell ss:StyleID="s35"><Data ss:Type="Number">0.2</Data></Cell>
    <Cell ss:StyleID="s35"><Data ss:Type="Number">1481</Data></Cell>
    <Cell ss:StyleID="s35"><Data ss:Type="Number">0.44019999999999998</Data></Cell>
    <Cell ss:StyleID="s35"><Data ss:Type="Number">1245</Data></Cell>
    <Cell ss:StyleID="s35"><Data ss:Type="Number">0.49159999999999998</Data></Cell>
    <Cell ss:StyleID="s35"><Data ss:Type="String">NA</Data></Cell>
    <Cell ss:StyleID="s35"><Data ss:Type="String">NA</Data></Cell>
    <Cell ss:StyleID="s35"><Data ss:Type="Number">2</Data></Cell>
    <Cell ss:StyleID="s35"><Data ss:Type="Number">0.5</Data></Cell>
    <Cell ss:StyleID="s35"><Data ss:Type="Number">8</Data></Cell>
    <Cell ss:StyleID="s35"><Data ss:Type="Number">0.375</Data></Cell>
    <Cell ss:StyleID="s35"><Data ss:Type="Number">1</Data></Cell>
    <Cell ss:StyleID="s35"><Data ss:Type="Number">1</Data></Cell>
    <Cell ss:StyleID="s35"><Data ss:Type="Number">3</Data></Cell>
    <Cell ss:StyleID="s35"><Data ss:Type="Number">0</Data></Cell>
    <Cell ss:StyleID="s35"><Data ss:Type="Number">20</Data></Cell>
    <Cell ss:StyleID="s35"><Data ss:Type="Number">0</Data></Cell>
    <Cell ss:StyleID="s35"><Data ss:Type="Number">28</Data></Cell>
    <Cell ss:StyleID="s35"><Data ss:Type="Number">0.17860000000000001</Data></Cell>
    <Cell ss:StyleID="s35"><Data ss:Type="Number">17</Data></Cell>
    <Cell ss:StyleID="s35"><Data ss:Type="Number">0.70589999999999997</Data></Cell>
    <Cell ss:StyleID="s35"><Data ss:Type="Number">36</Data></Cell>
    <Cell ss:StyleID="s35"><Data ss:Type="Number">0.58330000000000004</Data></Cell>
    <Cell ss:StyleID="s35"><Data ss:Type="Number">151</Data></Cell>
    <Cell ss:StyleID="s35"><Data ss:Type="Number">0.32450000000000001</Data></Cell>
    <Cell ss:StyleID="s35"><Data ss:Type="Number">159</Data></Cell>
    <Cell ss:StyleID="s35"><Data ss:Type="Number">0.35849999999999999</Data></Cell>
    <Cell ss:StyleID="s35"><Data ss:Type="Number">175</Data></Cell>
    <Cell ss:StyleID="s35"><Data ss:Type="Number">0.4</Data></Cell>
    <Cell ss:StyleID="s36"/>
    <Cell ss:StyleID="s36"/>
   </Row>
   <Row>
    <Cell ss:StyleID="s35"><Data ss:Type="String">Kcna1</Data></Cell>
    <Cell ss:StyleID="s35"><Data ss:Type="String">chr6</Data></Cell>
    <Cell ss:StyleID="s35"><Data ss:Type="Number">126592176</Data></Cell>
    <Cell ss:StyleID="s35"><Data ss:Type="String">-</Data></Cell>
    <Cell ss:StyleID="s35"><Data ss:Type="String">CONSERVED</Data></Cell>
    <Cell ss:StyleID="s35"><Data ss:Type="String">exonic</Data></Cell>
    <Cell ss:StyleID="s35"><Data ss:Type="String">nonsynonymous SNV</Data></Cell>
    <Cell ss:StyleID="s35"><Data ss:Type="Number">3</Data></Cell>
    <Cell ss:StyleID="s35"><Data ss:Type="Number">0</Data></Cell>
    <Cell ss:StyleID="s35"><Data ss:Type="String">NA</Data></Cell>
    <Cell ss:StyleID="s35"><Data ss:Type="String">NA</Data></Cell>
    <Cell ss:StyleID="s35"><Data ss:Type="String">NA</Data></Cell>
    <Cell ss:StyleID="s35"><Data ss:Type="String">NA</Data></Cell>
    <Cell ss:StyleID="s35"><Data ss:Type="String">NA</Data></Cell>
    <Cell ss:StyleID="s35"><Data ss:Type="String">NA</Data></Cell>
    <Cell ss:StyleID="s35"><Data ss:Type="String">NA</Data></Cell>
    <Cell ss:StyleID="s35"><Data ss:Type="String">NA</Data></Cell>
    <Cell ss:StyleID="s35"><Data ss:Type="Number">4</Data></Cell>
    <Cell ss:StyleID="s35"><Data ss:Type="Number">0</Data></Cell>
    <Cell ss:StyleID="s35"><Data ss:Type="String">NA</Data></Cell>
    <Cell ss:StyleID="s35"><Data ss:Type="String">NA</Data></Cell>
    <Cell ss:StyleID="s35"><Data ss:Type="Number">93</Data></Cell>
    <Cell ss:StyleID="s35"><Data ss:Type="Number">1.0800000000000001E-2</Data></Cell>
    <Cell ss:StyleID="s35"><Data ss:Type="Number">108</Data></Cell>
    <Cell ss:StyleID="s35"><Data ss:Type="Number">0</Data></Cell>
    <Cell ss:StyleID="s35"><Data ss:Type="String">NA</Data></Cell>
    <Cell ss:StyleID="s35"><Data ss:Type="String">NA</Data></Cell>
    <Cell ss:StyleID="s35"><Data ss:Type="String">NA</Data></Cell>
    <Cell ss:StyleID="s35"><Data ss:Type="String">NA</Data></Cell>
    <Cell ss:StyleID="s35"><Data ss:Type="Number">145</Data></Cell>
    <Cell ss:StyleID="s35"><Data ss:Type="Number">0</Data></Cell>
    <Cell ss:StyleID="s35"><Data ss:Type="Number">53</Data></Cell>
    <Cell ss:StyleID="s35"><Data ss:Type="Number">0</Data></Cell>
    <Cell ss:StyleID="s35"><Data ss:Type="Number">13</Data></Cell>
    <Cell ss:StyleID="s35"><Data ss:Type="Number">0</Data></Cell>
    <Cell ss:StyleID="s35"><Data ss:Type="Number">9</Data></Cell>
    <Cell ss:StyleID="s35"><Data ss:Type="Number">0</Data></Cell>
    <Cell ss:StyleID="s35"><Data ss:Type="Number">2</Data></Cell>
    <Cell ss:StyleID="s35"><Data ss:Type="Number">0</Data></Cell>
    <Cell ss:StyleID="s35"><Data ss:Type="Number">4</Data></Cell>
    <Cell ss:StyleID="s35"><Data ss:Type="Number">0</Data></Cell>
    <Cell ss:StyleID="s35"><Data ss:Type="Number">5</Data></Cell>
    <Cell ss:StyleID="s35"><Data ss:Type="Number">0</Data></Cell>
    <Cell ss:StyleID="s36"/>
    <Cell ss:StyleID="s36"/>
   </Row>
   <Row>
    <Cell ss:StyleID="s35"><Data ss:Type="String">Dact3</Data></Cell>
    <Cell ss:StyleID="s35"><Data ss:Type="String">chr7</Data></Cell>
    <Cell ss:StyleID="s35"><Data ss:Type="Number">17470696</Data></Cell>
    <Cell ss:StyleID="s35"><Data ss:Type="String">+</Data></Cell>
    <Cell ss:StyleID="s35"><Data ss:Type="String">CONSERVED</Data></Cell>
    <Cell ss:StyleID="s35"><Data ss:Type="String">exonic</Data></Cell>
    <Cell ss:StyleID="s35"><Data ss:Type="String">nonsynonymous SNV</Data></Cell>
    <Cell ss:StyleID="s35"><Data ss:Type="Number">31</Data></Cell>
    <Cell ss:StyleID="s35"><Data ss:Type="Number">0.9032</Data></Cell>
    <Cell ss:StyleID="s35"><Data ss:Type="Number">24</Data></Cell>
    <Cell ss:StyleID="s35"><Data ss:Type="Number">0.91669999999999996</Data></Cell>
    <Cell ss:StyleID="s35"><Data ss:Type="Number">7</Data></Cell>
    <Cell ss:StyleID="s35"><Data ss:Type="Number">0.71430000000000005</Data></Cell>
    <Cell ss:StyleID="s35"><Data ss:Type="Number">8</Data></Cell>
    <Cell ss:StyleID="s35"><Data ss:Type="Number">0.875</Data></Cell>
    <Cell ss:StyleID="s35"><Data ss:Type="String">NA</Data></Cell>
    <Cell ss:StyleID="s35"><Data ss:Type="String">NA</Data></Cell>
    <Cell ss:StyleID="s35"><Data ss:Type="Number">1</Data></Cell>
    <Cell ss:StyleID="s35"><Data ss:Type="Number">1</Data></Cell>
    <Cell ss:StyleID="s35"><Data ss:Type="Number">17</Data></Cell>
    <Cell ss:StyleID="s35"><Data ss:Type="Number">0.82350000000000001</Data></Cell>
    <Cell ss:StyleID="s35"><Data ss:Type="Number">68</Data></Cell>
    <Cell ss:StyleID="s35"><Data ss:Type="Number">0.36759999999999998</Data></Cell>
    <Cell ss:StyleID="s35"><Data ss:Type="Number">81</Data></Cell>
    <Cell ss:StyleID="s35"><Data ss:Type="Number">0.41980000000000001</Data></Cell>
    <Cell ss:StyleID="s35"><Data ss:Type="String">NA</Data></Cell>
    <Cell ss:StyleID="s35"><Data ss:Type="String">NA</Data></Cell>
    <Cell ss:StyleID="s35"><Data ss:Type="Number">1</Data></Cell>
    <Cell ss:StyleID="s35"><Data ss:Type="Number">0</Data></Cell>
    <Cell ss:StyleID="s35"><Data ss:Type="Number">39</Data></Cell>
    <Cell ss:StyleID="s35"><Data ss:Type="Number">0.3846</Data></Cell>
    <Cell ss:StyleID="s35"><Data ss:Type="Number">42</Data></Cell>
    <Cell ss:StyleID="s35"><Data ss:Type="Number">0.47620000000000001</Data></Cell>
    <Cell ss:StyleID="s35"><Data ss:Type="Number">23</Data></Cell>
    <Cell ss:StyleID="s35"><Data ss:Type="Number">0.56520000000000004</Data></Cell>
    <Cell ss:StyleID="s35"><Data ss:Type="Number">43</Data></Cell>
    <Cell ss:StyleID="s35"><Data ss:Type="Number">0.69769999999999999</Data></Cell>
    <Cell ss:StyleID="s35"><Data ss:Type="Number">22</Data></Cell>
    <Cell ss:StyleID="s35"><Data ss:Type="Number">0.86360000000000003</Data></Cell>
    <Cell ss:StyleID="s35"><Data ss:Type="Number">28</Data></Cell>
    <Cell ss:StyleID="s35"><Data ss:Type="Number">0.85709999999999997</Data></Cell>
    <Cell ss:StyleID="s35"><Data ss:Type="Number">18</Data></Cell>
    <Cell ss:StyleID="s35"><Data ss:Type="Number">0.72219999999999995</Data></Cell>
    <Cell ss:StyleID="s36"/>
    <Cell ss:StyleID="s36"/>
   </Row>
   <Row>
    <Cell ss:StyleID="s35"><Data ss:Type="String">Gria4</Data></Cell>
    <Cell ss:StyleID="s35"><Data ss:Type="String">chr9</Data></Cell>
    <Cell ss:StyleID="s35"><Data ss:Type="Number">4440934</Data></Cell>
    <Cell ss:StyleID="s35"><Data ss:Type="String">-</Data></Cell>
    <Cell ss:StyleID="s35"><Data ss:Type="String">CONSERVED</Data></Cell>
    <Cell ss:StyleID="s35"><Data ss:Type="String">intronic</Data></Cell>
    <Cell ss:StyleID="s35"><Data ss:Type="String">NA</Data></Cell>
    <Cell ss:StyleID="s35"><Data ss:Type="Number">15</Data></Cell>
    <Cell ss:StyleID="s35"><Data ss:Type="Number">0.26669999999999999</Data></Cell>
    <Cell ss:StyleID="s35"><Data ss:Type="Number">9</Data></Cell>
    <Cell ss:StyleID="s35"><Data ss:Type="Number">0.1111</Data></Cell>
    <Cell ss:StyleID="s35"><Data ss:Type="String">NA</Data></Cell>
    <Cell ss:StyleID="s35"><Data ss:Type="String">NA</Data></Cell>
    <Cell ss:StyleID="s35"><Data ss:Type="String">NA</Data></Cell>
    <Cell ss:StyleID="s35"><Data ss:Type="String">NA</Data></Cell>
    <Cell ss:StyleID="s35"><Data ss:Type="Number">2</Data></Cell>
    <Cell ss:StyleID="s35"><Data ss:Type="Number">0</Data></Cell>
    <Cell ss:StyleID="s35"><Data ss:Type="String">NA</Data></Cell>
    <Cell ss:StyleID="s35"><Data ss:Type="String">NA</Data></Cell>
    <Cell ss:StyleID="s35"><Data ss:Type="String">NA</Data></Cell>
    <Cell ss:StyleID="s35"><Data ss:Type="String">NA</Data></Cell>
    <Cell ss:StyleID="s35"><Data ss:Type="String">NA</Data></Cell>
    <Cell ss:StyleID="s35"><Data ss:Type="String">NA</Data></Cell>
    <Cell ss:StyleID="s35"><Data ss:Type="String">NA</Data></Cell>
    <Cell ss:StyleID="s35"><Data ss:Type="String">NA</Data></Cell>
    <Cell ss:StyleID="s35"><Data ss:Type="Number">4</Data></Cell>
    <Cell ss:StyleID="s35"><Data ss:Type="Number">0</Data></Cell>
    <Cell ss:StyleID="s35"><Data ss:Type="String">NA</Data></Cell>
    <Cell ss:StyleID="s35"><Data ss:Type="String">NA</Data></Cell>
    <Cell ss:StyleID="s35"><Data ss:Type="Number">9</Data></Cell>
    <Cell ss:StyleID="s35"><Data ss:Type="Number">0.44440000000000002</Data></Cell>
    <Cell ss:StyleID="s35"><Data ss:Type="Number">2</Data></Cell>
    <Cell ss:StyleID="s35"><Data ss:Type="Number">0</Data></Cell>
    <Cell ss:StyleID="s35"><Data ss:Type="Number">15</Data></Cell>
    <Cell ss:StyleID="s35"><Data ss:Type="Number">6.6699999999999995E-2</Data></Cell>
    <Cell ss:StyleID="s35"><Data ss:Type="Number">1</Data></Cell>
    <Cell ss:StyleID="s35"><Data ss:Type="Number">0</Data></Cell>
    <Cell ss:StyleID="s35"><Data ss:Type="Number">2</Data></Cell>
    <Cell ss:StyleID="s35"><Data ss:Type="Number">0</Data></Cell>
    <Cell ss:StyleID="s35"><Data ss:Type="Number">8</Data></Cell>
    <Cell ss:StyleID="s35"><Data ss:Type="Number">0.25</Data></Cell>
    <Cell ss:StyleID="s35"><Data ss:Type="Number">12</Data></Cell>
    <Cell ss:StyleID="s35"><Data ss:Type="Number">0</Data></Cell>
    <Cell ss:StyleID="s36"/>
    <Cell ss:StyleID="s36"/>
   </Row>
   <Row>
    <Cell ss:StyleID="s35"><Data ss:Type="String">Gria4</Data></Cell>
    <Cell ss:StyleID="s35"><Data ss:Type="String">chr9</Data></Cell>
    <Cell ss:StyleID="s35"><Data ss:Type="Number">4440949</Data></Cell>
    <Cell ss:StyleID="s35"><Data ss:Type="String">-</Data></Cell>
    <Cell ss:StyleID="s35"><Data ss:Type="String">CONSERVED</Data></Cell>
    <Cell ss:StyleID="s35"><Data ss:Type="String">intronic</Data></Cell>
    <Cell ss:StyleID="s35"><Data ss:Type="String">NA</Data></Cell>
    <Cell ss:StyleID="s35"><Data ss:Type="Number">10</Data></Cell>
    <Cell ss:StyleID="s35"><Data ss:Type="Number">0.6</Data></Cell>
    <Cell ss:StyleID="s35"><Data ss:Type="Number">12</Data></Cell>
    <Cell ss:StyleID="s35"><Data ss:Type="Number">0.25</Data></Cell>
    <Cell ss:StyleID="s35"><Data ss:Type="String">NA</Data></Cell>
    <Cell ss:StyleID="s35"><Data ss:Type="String">NA</Data></Cell>
    <Cell ss:StyleID="s35"><Data ss:Type="String">NA</Data></Cell>
    <Cell ss:StyleID="s35"><Data ss:Type="String">NA</Data></Cell>
    <Cell ss:StyleID="s35"><Data ss:Type="Number">2</Data></Cell>
    <Cell ss:StyleID="s35"><Data ss:Type="Number">1</Data></Cell>
    <Cell ss:StyleID="s35"><Data ss:Type="String">NA</Data></Cell>
    <Cell ss:StyleID="s35"><Data ss:Type="String">NA</Data></Cell>
    <Cell ss:StyleID="s35"><Data ss:Type="String">NA</Data></Cell>
    <Cell ss:StyleID="s35"><Data ss:Type="String">NA</Data></Cell>
    <Cell ss:StyleID="s35"><Data ss:Type="String">NA</Data></Cell>
    <Cell ss:StyleID="s35"><Data ss:Type="String">NA</Data></Cell>
    <Cell ss:StyleID="s35"><Data ss:Type="String">NA</Data></Cell>
    <Cell ss:StyleID="s35"><Data ss:Type="String">NA</Data></Cell>
    <Cell ss:StyleID="s35"><Data ss:Type="Number">4</Data></Cell>
    <Cell ss:StyleID="s35"><Data ss:Type="Number">0</Data></Cell>
    <Cell ss:StyleID="s35"><Data ss:Type="String">NA</Data></Cell>
    <Cell ss:StyleID="s35"><Data ss:Type="String">NA</Data></Cell>
    <Cell ss:StyleID="s35"><Data ss:Type="Number">8</Data></Cell>
    <Cell ss:StyleID="s35"><Data ss:Type="Number">0.375</Data></Cell>
    <Cell ss:StyleID="s35"><Data ss:Type="Number">4</Data></Cell>
    <Cell ss:StyleID="s35"><Data ss:Type="Number">0</Data></Cell>
    <Cell ss:StyleID="s35"><Data ss:Type="Number">15</Data></Cell>
    <Cell ss:StyleID="s35"><Data ss:Type="Number">0.4667</Data></Cell>
    <Cell ss:StyleID="s35"><Data ss:Type="Number">1</Data></Cell>
    <Cell ss:StyleID="s35"><Data ss:Type="Number">0</Data></Cell>
    <Cell ss:StyleID="s35"><Data ss:Type="String">NA</Data></Cell>
    <Cell ss:StyleID="s35"><Data ss:Type="String">NA</Data></Cell>
    <Cell ss:StyleID="s35"><Data ss:Type="Number">8</Data></Cell>
    <Cell ss:StyleID="s35"><Data ss:Type="Number">0.25</Data></Cell>
    <Cell ss:StyleID="s35"><Data ss:Type="Number">12</Data></Cell>
    <Cell ss:StyleID="s35"><Data ss:Type="Number">8.3299999999999999E-2</Data></Cell>
    <Cell ss:StyleID="s36"/>
    <Cell ss:StyleID="s36"/>
   </Row>
   <Row>
    <Cell ss:StyleID="s35"><Data ss:Type="String">Gria4</Data></Cell>
    <Cell ss:StyleID="s35"><Data ss:Type="String">chr9</Data></Cell>
    <Cell ss:StyleID="s35"><Data ss:Type="Number">4440965</Data></Cell>
    <Cell ss:StyleID="s35"><Data ss:Type="String">-</Data></Cell>
    <Cell ss:StyleID="s35"><Data ss:Type="String">CONSERVED</Data></Cell>
    <Cell ss:StyleID="s35"><Data ss:Type="String">intronic</Data></Cell>
    <Cell ss:StyleID="s35"><Data ss:Type="String">NA</Data></Cell>
    <Cell ss:StyleID="s35"><Data ss:Type="Number">6</Data></Cell>
    <Cell ss:StyleID="s35"><Data ss:Type="Number">0.5</Data></Cell>
    <Cell ss:StyleID="s35"><Data ss:Type="Number">19</Data></Cell>
    <Cell ss:StyleID="s35"><Data ss:Type="Number">0.15790000000000001</Data></Cell>
    <Cell ss:StyleID="s35"><Data ss:Type="String">NA</Data></Cell>
    <Cell ss:StyleID="s35"><Data ss:Type="String">NA</Data></Cell>
    <Cell ss:StyleID="s35"><Data ss:Type="String">NA</Data></Cell>
    <Cell ss:StyleID="s35"><Data ss:Type="String">NA</Data></Cell>
    <Cell ss:StyleID="s35"><Data ss:Type="Number">1</Data></Cell>
    <Cell ss:StyleID="s35"><Data ss:Type="Number">0</Data></Cell>
    <Cell ss:StyleID="s35"><Data ss:Type="String">NA</Data></Cell>
    <Cell ss:StyleID="s35"><Data ss:Type="String">NA</Data></Cell>
    <Cell ss:StyleID="s35"><Data ss:Type="String">NA</Data></Cell>
    <Cell ss:StyleID="s35"><Data ss:Type="String">NA</Data></Cell>
    <Cell ss:StyleID="s35"><Data ss:Type="String">NA</Data></Cell>
    <Cell ss:StyleID="s35"><Data ss:Type="String">NA</Data></Cell>
    <Cell ss:StyleID="s35"><Data ss:Type="String">NA</Data></Cell>
    <Cell ss:StyleID="s35"><Data ss:Type="String">NA</Data></Cell>
    <Cell ss:StyleID="s35"><Data ss:Type="Number">4</Data></Cell>
    <Cell ss:StyleID="s35"><Data ss:Type="Number">0</Data></Cell>
    <Cell ss:StyleID="s35"><Data ss:Type="Number">1</Data></Cell>
    <Cell ss:StyleID="s35"><Data ss:Type="Number">0</Data></Cell>
    <Cell ss:StyleID="s35"><Data ss:Type="Number">6</Data></Cell>
    <Cell ss:StyleID="s35"><Data ss:Type="Number">0.33329999999999999</Data></Cell>
    <Cell ss:StyleID="s35"><Data ss:Type="Number">4</Data></Cell>
    <Cell ss:StyleID="s35"><Data ss:Type="Number">0</Data></Cell>
    <Cell ss:StyleID="s35"><Data ss:Type="Number">14</Data></Cell>
    <Cell ss:StyleID="s35"><Data ss:Type="Number">0.5</Data></Cell>
    <Cell ss:StyleID="s35"><Data ss:Type="Number">1</Data></Cell>
    <Cell ss:StyleID="s35"><Data ss:Type="Number">0</Data></Cell>
    <Cell ss:StyleID="s35"><Data ss:Type="Number">2</Data></Cell>
    <Cell ss:StyleID="s35"><Data ss:Type="Number">0.5</Data></Cell>
    <Cell ss:StyleID="s35"><Data ss:Type="Number">8</Data></Cell>
    <Cell ss:StyleID="s35"><Data ss:Type="Number">0.375</Data></Cell>
    <Cell ss:StyleID="s35"><Data ss:Type="Number">11</Data></Cell>
    <Cell ss:StyleID="s35"><Data ss:Type="Number">9.0899999999999995E-2</Data></Cell>
    <Cell ss:StyleID="s36"/>
    <Cell ss:StyleID="s36"/>
   </Row>
   <Row>
    <Cell ss:StyleID="s35"><Data ss:Type="String">Gria4</Data></Cell>
    <Cell ss:StyleID="s35"><Data ss:Type="String">chr9</Data></Cell>
    <Cell ss:StyleID="s35"><Data ss:Type="Number">4440988</Data></Cell>
    <Cell ss:StyleID="s35"><Data ss:Type="String">-</Data></Cell>
    <Cell ss:StyleID="s35"><Data ss:Type="String">CONSERVED</Data></Cell>
    <Cell ss:StyleID="s35"><Data ss:Type="String">intronic</Data></Cell>
    <Cell ss:StyleID="s35"><Data ss:Type="String">NA</Data></Cell>
    <Cell ss:StyleID="s35"><Data ss:Type="Number">10</Data></Cell>
    <Cell ss:StyleID="s35"><Data ss:Type="Number">0.4</Data></Cell>
    <Cell ss:StyleID="s35"><Data ss:Type="Number">22</Data></Cell>
    <Cell ss:StyleID="s35"><Data ss:Type="Number">0.2727</Data></Cell>
    <Cell ss:StyleID="s35"><Data ss:Type="String">NA</Data></Cell>
    <Cell ss:StyleID="s35"><Data ss:Type="String">NA</Data></Cell>
    <Cell ss:StyleID="s35"><Data ss:Type="String">NA</Data></Cell>
    <Cell ss:StyleID="s35"><Data ss:Type="String">NA</Data></Cell>
    <Cell ss:StyleID="s35"><Data ss:Type="Number">1</Data></Cell>
    <Cell ss:StyleID="s35"><Data ss:Type="Number">0</Data></Cell>
    <Cell ss:StyleID="s35"><Data ss:Type="String">NA</Data></Cell>
    <Cell ss:StyleID="s35"><Data ss:Type="String">NA</Data></Cell>
    <Cell ss:StyleID="s35"><Data ss:Type="String">NA</Data></Cell>
    <Cell ss:StyleID="s35"><Data ss:Type="String">NA</Data></Cell>
    <Cell ss:StyleID="s35"><Data ss:Type="String">NA</Data></Cell>
    <Cell ss:StyleID="s35"><Data ss:Type="String">NA</Data></Cell>
    <Cell ss:StyleID="s35"><Data ss:Type="String">NA</Data></Cell>
    <Cell ss:StyleID="s35"><Data ss:Type="String">NA</Data></Cell>
    <Cell ss:StyleID="s35"><Data ss:Type="Number">3</Data></Cell>
    <Cell ss:StyleID="s35"><Data ss:Type="Number">0</Data></Cell>
    <Cell ss:StyleID="s35"><Data ss:Type="Number">1</Data></Cell>
    <Cell ss:StyleID="s35"><Data ss:Type="Number">0</Data></Cell>
    <Cell ss:StyleID="s35"><Data ss:Type="Number">4</Data></Cell>
    <Cell ss:StyleID="s35"><Data ss:Type="Number">0</Data></Cell>
    <Cell ss:StyleID="s35"><Data ss:Type="Number">4</Data></Cell>
    <Cell ss:StyleID="s35"><Data ss:Type="Number">0</Data></Cell>
    <Cell ss:StyleID="s35"><Data ss:Type="Number">11</Data></Cell>
    <Cell ss:StyleID="s35"><Data ss:Type="Number">9.0899999999999995E-2</Data></Cell>
    <Cell ss:StyleID="s35"><Data ss:Type="Number">5</Data></Cell>
    <Cell ss:StyleID="s35"><Data ss:Type="Number">0.4</Data></Cell>
    <Cell ss:StyleID="s35"><Data ss:Type="Number">5</Data></Cell>
    <Cell ss:StyleID="s35"><Data ss:Type="Number">0.4</Data></Cell>
    <Cell ss:StyleID="s35"><Data ss:Type="Number">4</Data></Cell>
    <Cell ss:StyleID="s35"><Data ss:Type="Number">0.25</Data></Cell>
    <Cell ss:StyleID="s35"><Data ss:Type="Number">11</Data></Cell>
    <Cell ss:StyleID="s35"><Data ss:Type="Number">0</Data></Cell>
    <Cell ss:StyleID="s36"/>
    <Cell ss:StyleID="s36"/>
   </Row>
   <Row>
    <Cell ss:StyleID="s35"><Data ss:Type="String">Gria4</Data></Cell>
    <Cell ss:StyleID="s35"><Data ss:Type="String">chr9</Data></Cell>
    <Cell ss:StyleID="s35"><Data ss:Type="Number">4441980</Data></Cell>
    <Cell ss:StyleID="s35"><Data ss:Type="String">-</Data></Cell>
    <Cell ss:StyleID="s35"><Data ss:Type="String">CONSERVED</Data></Cell>
    <Cell ss:StyleID="s35"><Data ss:Type="String">intronic</Data></Cell>
    <Cell ss:StyleID="s35"><Data ss:Type="String">NA</Data></Cell>
    <Cell ss:StyleID="s35"><Data ss:Type="Number">28</Data></Cell>
    <Cell ss:StyleID="s35"><Data ss:Type="Number">0.1429</Data></Cell>
    <Cell ss:StyleID="s35"><Data ss:Type="Number">13</Data></Cell>
    <Cell ss:StyleID="s35"><Data ss:Type="Number">7.6899999999999996E-2</Data></Cell>
    <Cell ss:StyleID="s35"><Data ss:Type="String">NA</Data></Cell>
    <Cell ss:StyleID="s35"><Data ss:Type="String">NA</Data></Cell>
    <Cell ss:StyleID="s35"><Data ss:Type="String">NA</Data></Cell>
    <Cell ss:StyleID="s35"><Data ss:Type="String">NA</Data></Cell>
    <Cell ss:StyleID="s35"><Data ss:Type="Number">1</Data></Cell>
    <Cell ss:StyleID="s35"><Data ss:Type="Number">0</Data></Cell>
    <Cell ss:StyleID="s35"><Data ss:Type="String">NA</Data></Cell>
    <Cell ss:StyleID="s35"><Data ss:Type="String">NA</Data></Cell>
    <Cell ss:StyleID="s35"><Data ss:Type="String">NA</Data></Cell>
    <Cell ss:StyleID="s35"><Data ss:Type="String">NA</Data></Cell>
    <Cell ss:StyleID="s35"><Data ss:Type="String">NA</Data></Cell>
    <Cell ss:StyleID="s35"><Data ss:Type="String">NA</Data></Cell>
    <Cell ss:StyleID="s35"><Data ss:Type="String">NA</Data></Cell>
    <Cell ss:StyleID="s35"><Data ss:Type="String">NA</Data></Cell>
    <Cell ss:StyleID="s35"><Data ss:Type="Number">5</Data></Cell>
    <Cell ss:StyleID="s35"><Data ss:Type="Number">0</Data></Cell>
    <Cell ss:StyleID="s35"><Data ss:Type="Number">2</Data></Cell>
    <Cell ss:StyleID="s35"><Data ss:Type="Number">0</Data></Cell>
    <Cell ss:StyleID="s35"><Data ss:Type="Number">4</Data></Cell>
    <Cell ss:StyleID="s35"><Data ss:Type="Number">0</Data></Cell>
    <Cell ss:StyleID="s35"><Data ss:Type="Number">2</Data></Cell>
    <Cell ss:StyleID="s35"><Data ss:Type="Number">0</Data></Cell>
    <Cell ss:StyleID="s35"><Data ss:Type="Number">13</Data></Cell>
    <Cell ss:StyleID="s35"><Data ss:Type="Number">0</Data></Cell>
    <Cell ss:StyleID="s35"><Data ss:Type="Number">3</Data></Cell>
    <Cell ss:StyleID="s35"><Data ss:Type="Number">0</Data></Cell>
    <Cell ss:StyleID="s35"><Data ss:Type="Number">5</Data></Cell>
    <Cell ss:StyleID="s35"><Data ss:Type="Number">0</Data></Cell>
    <Cell ss:StyleID="s35"><Data ss:Type="Number">4</Data></Cell>
    <Cell ss:StyleID="s35"><Data ss:Type="Number">0</Data></Cell>
    <Cell ss:StyleID="s35"><Data ss:Type="Number">7</Data></Cell>
    <Cell ss:StyleID="s35"><Data ss:Type="Number">0</Data></Cell>
    <Cell ss:StyleID="s36"/>
    <Cell ss:StyleID="s36"/>
   </Row>
   <Row>
    <Cell ss:StyleID="s35"><Data ss:Type="String">Gria4</Data></Cell>
    <Cell ss:StyleID="s35"><Data ss:Type="String">chr9</Data></Cell>
    <Cell ss:StyleID="s35"><Data ss:Type="Number">4456006</Data></Cell>
    <Cell ss:StyleID="s35"><Data ss:Type="String">-</Data></Cell>
    <Cell ss:StyleID="s35"><Data ss:Type="String">CONSERVED</Data></Cell>
    <Cell ss:StyleID="s35"><Data ss:Type="String">exonic</Data></Cell>
    <Cell ss:StyleID="s35"><Data ss:Type="String">nonsynonymous SNV</Data></Cell>
    <Cell ss:StyleID="s35"><Data ss:Type="Number">69</Data></Cell>
    <Cell ss:StyleID="s35"><Data ss:Type="Number">0.63770000000000004</Data></Cell>
    <Cell ss:StyleID="s35"><Data ss:Type="Number">89</Data></Cell>
    <Cell ss:StyleID="s35"><Data ss:Type="Number">0.66290000000000004</Data></Cell>
    <Cell ss:StyleID="s35"><Data ss:Type="Number">2</Data></Cell>
    <Cell ss:StyleID="s35"><Data ss:Type="Number">0.5</Data></Cell>
    <Cell ss:StyleID="s35"><Data ss:Type="Number">1</Data></Cell>
    <Cell ss:StyleID="s35"><Data ss:Type="Number">0</Data></Cell>
    <Cell ss:StyleID="s35"><Data ss:Type="String">NA</Data></Cell>
    <Cell ss:StyleID="s35"><Data ss:Type="String">NA</Data></Cell>
    <Cell ss:StyleID="s35"><Data ss:Type="Number">4</Data></Cell>
    <Cell ss:StyleID="s35"><Data ss:Type="Number">0.25</Data></Cell>
    <Cell ss:StyleID="s35"><Data ss:Type="String">NA</Data></Cell>
    <Cell ss:StyleID="s35"><Data ss:Type="String">NA</Data></Cell>
    <Cell ss:StyleID="s35"><Data ss:Type="Number">27</Data></Cell>
    <Cell ss:StyleID="s35"><Data ss:Type="Number">0</Data></Cell>
    <Cell ss:StyleID="s35"><Data ss:Type="Number">42</Data></Cell>
    <Cell ss:StyleID="s35"><Data ss:Type="Number">2.3800000000000002E-2</Data></Cell>
    <Cell ss:StyleID="s35"><Data ss:Type="Number">47</Data></Cell>
    <Cell ss:StyleID="s35"><Data ss:Type="Number">4.2599999999999999E-2</Data></Cell>
    <Cell ss:StyleID="s35"><Data ss:Type="Number">59</Data></Cell>
    <Cell ss:StyleID="s35"><Data ss:Type="Number">1.6899999999999998E-2</Data></Cell>
    <Cell ss:StyleID="s35"><Data ss:Type="Number">204</Data></Cell>
    <Cell ss:StyleID="s35"><Data ss:Type="Number">6.3700000000000007E-2</Data></Cell>
    <Cell ss:StyleID="s35"><Data ss:Type="Number">97</Data></Cell>
    <Cell ss:StyleID="s35"><Data ss:Type="Number">0.1237</Data></Cell>
    <Cell ss:StyleID="s35"><Data ss:Type="Number">250</Data></Cell>
    <Cell ss:StyleID="s35"><Data ss:Type="Number">0.2</Data></Cell>
    <Cell ss:StyleID="s35"><Data ss:Type="Number">239</Data></Cell>
    <Cell ss:StyleID="s35"><Data ss:Type="Number">0.1255</Data></Cell>
    <Cell ss:StyleID="s35"><Data ss:Type="Number">58</Data></Cell>
    <Cell ss:StyleID="s35"><Data ss:Type="Number">0.5</Data></Cell>
    <Cell ss:StyleID="s35"><Data ss:Type="Number">46</Data></Cell>
    <Cell ss:StyleID="s35"><Data ss:Type="Number">0.39129999999999998</Data></Cell>
    <Cell ss:StyleID="s35"><Data ss:Type="Number">53</Data></Cell>
    <Cell ss:StyleID="s35"><Data ss:Type="Number">0.52829999999999999</Data></Cell>
    <Cell ss:StyleID="s36"/>
    <Cell ss:StyleID="s36"/>
   </Row>
   <Row>
    <Cell ss:StyleID="s35"><Data ss:Type="String">Htr2c</Data></Cell>
    <Cell ss:StyleID="s35"><Data ss:Type="String">chrX</Data></Cell>
    <Cell ss:StyleID="s35"><Data ss:Type="Number">143604229</Data></Cell>
    <Cell ss:StyleID="s35"><Data ss:Type="String">+</Data></Cell>
    <Cell ss:StyleID="s35"><Data ss:Type="String">CONSERVED</Data></Cell>
    <Cell ss:StyleID="s35"><Data ss:Type="String">exonic</Data></Cell>
    <Cell ss:StyleID="s35"><Data ss:Type="String">nonsynonymous SNV</Data></Cell>
    <Cell ss:StyleID="s35"><Data ss:Type="Number">15</Data></Cell>
    <Cell ss:StyleID="s35"><Data ss:Type="Number">0.73329999999999995</Data></Cell>
    <Cell ss:StyleID="s35"><Data ss:Type="Number">3</Data></Cell>
    <Cell ss:StyleID="s35"><Data ss:Type="Number">0.66669999999999996</Data></Cell>
    <Cell ss:StyleID="s35"><Data ss:Type="String">NA</Data></Cell>
    <Cell ss:StyleID="s35"><Data ss:Type="String">NA</Data></Cell>
    <Cell ss:StyleID="s35"><Data ss:Type="String">NA</Data></Cell>
    <Cell ss:StyleID="s35"><Data ss:Type="String">NA</Data></Cell>
    <Cell ss:StyleID="s35"><Data ss:Type="Number">1</Data></Cell>
    <Cell ss:StyleID="s35"><Data ss:Type="Number">1</Data></Cell>
    <Cell ss:StyleID="s35"><Data ss:Type="String">NA</Data></Cell>
    <Cell ss:StyleID="s35"><Data ss:Type="String">NA</Data></Cell>
    <Cell ss:StyleID="s35"><Data ss:Type="String">NA</Data></Cell>
    <Cell ss:StyleID="s35"><Data ss:Type="String">NA</Data></Cell>
    <Cell ss:StyleID="s35"><Data ss:Type="String">NA</Data></Cell>
    <Cell ss:StyleID="s35"><Data ss:Type="String">NA</Data></Cell>
    <Cell ss:StyleID="s35"><Data ss:Type="String">NA</Data></Cell>
    <Cell ss:StyleID="s35"><Data ss:Type="String">NA</Data></Cell>
    <Cell ss:StyleID="s35"><Data ss:Type="String">NA</Data></Cell>
    <Cell ss:StyleID="s35"><Data ss:Type="String">NA</Data></Cell>
    <Cell ss:StyleID="s35"><Data ss:Type="String">NA</Data></Cell>
    <Cell ss:StyleID="s35"><Data ss:Type="String">NA</Data></Cell>
    <Cell ss:StyleID="s35"><Data ss:Type="Number">1</Data></Cell>
    <Cell ss:StyleID="s35"><Data ss:Type="Number">1</Data></Cell>
    <Cell ss:StyleID="s35"><Data ss:Type="String">NA</Data></Cell>
    <Cell ss:StyleID="s35"><Data ss:Type="String">NA</Data></Cell>
    <Cell ss:StyleID="s35"><Data ss:Type="String">NA</Data></Cell>
    <Cell ss:StyleID="s35"><Data ss:Type="String">NA</Data></Cell>
    <Cell ss:StyleID="s35"><Data ss:Type="String">NA</Data></Cell>
    <Cell ss:StyleID="s35"><Data ss:Type="String">NA</Data></Cell>
    <Cell ss:StyleID="s35"><Data ss:Type="Number">9</Data></Cell>
    <Cell ss:StyleID="s35"><Data ss:Type="Number">1</Data></Cell>
    <Cell ss:StyleID="s35"><Data ss:Type="Number">12</Data></Cell>
    <Cell ss:StyleID="s35"><Data ss:Type="Number">0.66669999999999996</Data></Cell>
    <Cell ss:StyleID="s35"><Data ss:Type="Number">24</Data></Cell>
    <Cell ss:StyleID="s35"><Data ss:Type="Number">0.95830000000000004</Data></Cell>
    <Cell ss:StyleID="s36"/>
    <Cell ss:StyleID="s36"/>
   </Row>
   <Row>
    <Cell ss:StyleID="s35"><Data ss:Type="String">Htr2c</Data></Cell>
    <Cell ss:StyleID="s35"><Data ss:Type="String">chrX</Data></Cell>
    <Cell ss:StyleID="s35"><Data ss:Type="Number">143604231</Data></Cell>
    <Cell ss:StyleID="s35"><Data ss:Type="String">+</Data></Cell>
    <Cell ss:StyleID="s35"><Data ss:Type="String">CONSERVED</Data></Cell>
    <Cell ss:StyleID="s35"><Data ss:Type="String">exonic</Data></Cell>
    <Cell ss:StyleID="s35"><Data ss:Type="String">nonsynonymous SNV</Data></Cell>
    <Cell ss:StyleID="s35"><Data ss:Type="Number">15</Data></Cell>
    <Cell ss:StyleID="s35"><Data ss:Type="Number">0.5333</Data></Cell>
    <Cell ss:StyleID="s35"><Data ss:Type="Number">3</Data></Cell>
    <Cell ss:StyleID="s35"><Data ss:Type="Number">0.33329999999999999</Data></Cell>
    <Cell ss:StyleID="s35"><Data ss:Type="String">NA</Data></Cell>
    <Cell ss:StyleID="s35"><Data ss:Type="String">NA</Data></Cell>
    <Cell ss:StyleID="s35"><Data ss:Type="String">NA</Data></Cell>
    <Cell ss:StyleID="s35"><Data ss:Type="String">NA</Data></Cell>
    <Cell ss:StyleID="s35"><Data ss:Type="Number">1</Data></Cell>
    <Cell ss:StyleID="s35"><Data ss:Type="Number">0</Data></Cell>
    <Cell ss:StyleID="s35"><Data ss:Type="String">NA</Data></Cell>
    <Cell ss:StyleID="s35"><Data ss:Type="String">NA</Data></Cell>
    <Cell ss:StyleID="s35"><Data ss:Type="String">NA</Data></Cell>
    <Cell ss:StyleID="s35"><Data ss:Type="String">NA</Data></Cell>
    <Cell ss:StyleID="s35"><Data ss:Type="String">NA</Data></Cell>
    <Cell ss:StyleID="s35"><Data ss:Type="String">NA</Data></Cell>
    <Cell ss:StyleID="s35"><Data ss:Type="String">NA</Data></Cell>
    <Cell ss:StyleID="s35"><Data ss:Type="String">NA</Data></Cell>
    <Cell ss:StyleID="s35"><Data ss:Type="String">NA</Data></Cell>
    <Cell ss:StyleID="s35"><Data ss:Type="String">NA</Data></Cell>
    <Cell ss:StyleID="s35"><Data ss:Type="String">NA</Data></Cell>
    <Cell ss:StyleID="s35"><Data ss:Type="String">NA</Data></Cell>
    <Cell ss:StyleID="s35"><Data ss:Type="Number">1</Data></Cell>
    <Cell ss:StyleID="s35"><Data ss:Type="Number">1</Data></Cell>
    <Cell ss:StyleID="s35"><Data ss:Type="String">NA</Data></Cell>
    <Cell ss:StyleID="s35"><Data ss:Type="String">NA</Data></Cell>
    <Cell ss:StyleID="s35"><Data ss:Type="String">NA</Data></Cell>
    <Cell ss:StyleID="s35"><Data ss:Type="String">NA</Data></Cell>
    <Cell ss:StyleID="s35"><Data ss:Type="String">NA</Data></Cell>
    <Cell ss:StyleID="s35"><Data ss:Type="String">NA</Data></Cell>
    <Cell ss:StyleID="s35"><Data ss:Type="Number">9</Data></Cell>
    <Cell ss:StyleID="s35"><Data ss:Type="Number">1</Data></Cell>
    <Cell ss:StyleID="s35"><Data ss:Type="Number">12</Data></Cell>
    <Cell ss:StyleID="s35"><Data ss:Type="Number">0.58330000000000004</Data></Cell>
    <Cell ss:StyleID="s35"><Data ss:Type="Number">24</Data></Cell>
    <Cell ss:StyleID="s35"><Data ss:Type="Number">0.83330000000000004</Data></Cell>
    <Cell ss:StyleID="s36"/>
    <Cell ss:StyleID="s36"/>
   </Row>
   <Row>
    <Cell ss:StyleID="s35"><Data ss:Type="String">Htr2c</Data></Cell>
    <Cell ss:StyleID="s35"><Data ss:Type="String">chrX</Data></Cell>
    <Cell ss:StyleID="s35"><Data ss:Type="Number">143604236</Data></Cell>
    <Cell ss:StyleID="s35"><Data ss:Type="String">+</Data></Cell>
    <Cell ss:StyleID="s35"><Data ss:Type="String">CONSERVED</Data></Cell>
    <Cell ss:StyleID="s35"><Data ss:Type="String">exonic</Data></Cell>
    <Cell ss:StyleID="s35"><Data ss:Type="String">nonsynonymous SNV</Data></Cell>
    <Cell ss:StyleID="s35"><Data ss:Type="Number">15</Data></Cell>
    <Cell ss:StyleID="s35"><Data ss:Type="Number">0.5333</Data></Cell>
    <Cell ss:StyleID="s35"><Data ss:Type="Number">3</Data></Cell>
    <Cell ss:StyleID="s35"><Data ss:Type="Number">0</Data></Cell>
    <Cell ss:StyleID="s35"><Data ss:Type="String">NA</Data></Cell>
    <Cell ss:StyleID="s35"><Data ss:Type="String">NA</Data></Cell>
    <Cell ss:StyleID="s35"><Data ss:Type="String">NA</Data></Cell>
    <Cell ss:StyleID="s35"><Data ss:Type="String">NA</Data></Cell>
    <Cell ss:StyleID="s35"><Data ss:Type="Number">1</Data></Cell>
    <Cell ss:StyleID="s35"><Data ss:Type="Number">0</Data></Cell>
    <Cell ss:StyleID="s35"><Data ss:Type="String">NA</Data></Cell>
    <Cell ss:StyleID="s35"><Data ss:Type="String">NA</Data></Cell>
    <Cell ss:StyleID="s35"><Data ss:Type="String">NA</Data></Cell>
    <Cell ss:StyleID="s35"><Data ss:Type="String">NA</Data></Cell>
    <Cell ss:StyleID="s35"><Data ss:Type="String">NA</Data></Cell>
    <Cell ss:StyleID="s35"><Data ss:Type="String">NA</Data></Cell>
    <Cell ss:StyleID="s35"><Data ss:Type="String">NA</Data></Cell>
    <Cell ss:StyleID="s35"><Data ss:Type="String">NA</Data></Cell>
    <Cell ss:StyleID="s35"><Data ss:Type="String">NA</Data></Cell>
    <Cell ss:StyleID="s35"><Data ss:Type="String">NA</Data></Cell>
    <Cell ss:StyleID="s35"><Data ss:Type="String">NA</Data></Cell>
    <Cell ss:StyleID="s35"><Data ss:Type="String">NA</Data></Cell>
    <Cell ss:StyleID="s35"><Data ss:Type="Number">1</Data></Cell>
    <Cell ss:StyleID="s35"><Data ss:Type="Number">0</Data></Cell>
    <Cell ss:StyleID="s35"><Data ss:Type="String">NA</Data></Cell>
    <Cell ss:StyleID="s35"><Data ss:Type="String">NA</Data></Cell>
    <Cell ss:StyleID="s35"><Data ss:Type="String">NA</Data></Cell>
    <Cell ss:StyleID="s35"><Data ss:Type="String">NA</Data></Cell>
    <Cell ss:StyleID="s35"><Data ss:Type="String">NA</Data></Cell>
    <Cell ss:StyleID="s35"><Data ss:Type="String">NA</Data></Cell>
    <Cell ss:StyleID="s35"><Data ss:Type="Number">10</Data></Cell>
    <Cell ss:StyleID="s35"><Data ss:Type="Number">0.1</Data></Cell>
    <Cell ss:StyleID="s35"><Data ss:Type="Number">12</Data></Cell>
    <Cell ss:StyleID="s35"><Data ss:Type="Number">0</Data></Cell>
    <Cell ss:StyleID="s35"><Data ss:Type="Number">27</Data></Cell>
    <Cell ss:StyleID="s35"><Data ss:Type="Number">0.1852</Data></Cell>
    <Cell ss:StyleID="s36"/>
    <Cell ss:StyleID="s36"/>
   </Row>
   <Row>
    <Cell ss:StyleID="s35"><Data ss:Type="String">Htr2c</Data></Cell>
    <Cell ss:StyleID="s35"><Data ss:Type="String">chrX</Data></Cell>
    <Cell ss:StyleID="s35"><Data ss:Type="Number">143604241</Data></Cell>
    <Cell ss:StyleID="s35"><Data ss:Type="String">+</Data></Cell>
    <Cell ss:StyleID="s35"><Data ss:Type="String">CONSERVED</Data></Cell>
    <Cell ss:StyleID="s35"><Data ss:Type="String">exonic</Data></Cell>
    <Cell ss:StyleID="s35"><Data ss:Type="String">nonsynonymous SNV</Data></Cell>
    <Cell ss:StyleID="s35"><Data ss:Type="Number">15</Data></Cell>
    <Cell ss:StyleID="s35"><Data ss:Type="Number">0.5333</Data></Cell>
    <Cell ss:StyleID="s35"><Data ss:Type="Number">3</Data></Cell>
    <Cell ss:StyleID="s35"><Data ss:Type="Number">0.33329999999999999</Data></Cell>
    <Cell ss:StyleID="s35"><Data ss:Type="String">NA</Data></Cell>
    <Cell ss:StyleID="s35"><Data ss:Type="String">NA</Data></Cell>
    <Cell ss:StyleID="s35"><Data ss:Type="String">NA</Data></Cell>
    <Cell ss:StyleID="s35"><Data ss:Type="String">NA</Data></Cell>
    <Cell ss:StyleID="s35"><Data ss:Type="Number">1</Data></Cell>
    <Cell ss:StyleID="s35"><Data ss:Type="Number">0</Data></Cell>
    <Cell ss:StyleID="s35"><Data ss:Type="String">NA</Data></Cell>
    <Cell ss:StyleID="s35"><Data ss:Type="String">NA</Data></Cell>
    <Cell ss:StyleID="s35"><Data ss:Type="String">NA</Data></Cell>
    <Cell ss:StyleID="s35"><Data ss:Type="String">NA</Data></Cell>
    <Cell ss:StyleID="s35"><Data ss:Type="String">NA</Data></Cell>
    <Cell ss:StyleID="s35"><Data ss:Type="String">NA</Data></Cell>
    <Cell ss:StyleID="s35"><Data ss:Type="String">NA</Data></Cell>
    <Cell ss:StyleID="s35"><Data ss:Type="String">NA</Data></Cell>
    <Cell ss:StyleID="s35"><Data ss:Type="String">NA</Data></Cell>
    <Cell ss:StyleID="s35"><Data ss:Type="String">NA</Data></Cell>
    <Cell ss:StyleID="s35"><Data ss:Type="String">NA</Data></Cell>
    <Cell ss:StyleID="s35"><Data ss:Type="String">NA</Data></Cell>
    <Cell ss:StyleID="s35"><Data ss:Type="Number">1</Data></Cell>
    <Cell ss:StyleID="s35"><Data ss:Type="Number">1</Data></Cell>
    <Cell ss:StyleID="s35"><Data ss:Type="String">NA</Data></Cell>
    <Cell ss:StyleID="s35"><Data ss:Type="String">NA</Data></Cell>
    <Cell ss:StyleID="s35"><Data ss:Type="String">NA</Data></Cell>
    <Cell ss:StyleID="s35"><Data ss:Type="String">NA</Data></Cell>
    <Cell ss:StyleID="s35"><Data ss:Type="String">NA</Data></Cell>
    <Cell ss:StyleID="s35"><Data ss:Type="String">NA</Data></Cell>
    <Cell ss:StyleID="s35"><Data ss:Type="Number">10</Data></Cell>
    <Cell ss:StyleID="s35"><Data ss:Type="Number">0.7</Data></Cell>
    <Cell ss:StyleID="s35"><Data ss:Type="Number">12</Data></Cell>
    <Cell ss:StyleID="s35"><Data ss:Type="Number">0.41670000000000001</Data></Cell>
    <Cell ss:StyleID="s35"><Data ss:Type="Number">27</Data></Cell>
    <Cell ss:StyleID="s35"><Data ss:Type="Number">0.48149999999999998</Data></Cell>
    <Cell ss:StyleID="s36"/>
    <Cell ss:StyleID="s36"/>
   </Row>
   <Row>
    <Cell ss:StyleID="s35"><Data ss:Type="String">Gria3</Data></Cell>
    <Cell ss:StyleID="s35"><Data ss:Type="String">chrX</Data></Cell>
    <Cell ss:StyleID="s35"><Data ss:Type="Number">39007429</Data></Cell>
    <Cell ss:StyleID="s35"><Data ss:Type="String">+</Data></Cell>
    <Cell ss:StyleID="s35"><Data ss:Type="String">CONSERVED</Data></Cell>
    <Cell ss:StyleID="s35"><Data ss:Type="String">exonic</Data></Cell>
    <Cell ss:StyleID="s35"><Data ss:Type="String">nonsynonymous SNV</Data></Cell>
    <Cell ss:StyleID="s35"><Data ss:Type="Number">22</Data></Cell>
    <Cell ss:StyleID="s35"><Data ss:Type="Number">0.59089999999999998</Data></Cell>
    <Cell ss:StyleID="s35"><Data ss:Type="Number">37</Data></Cell>
    <Cell ss:StyleID="s35"><Data ss:Type="Number">0.48649999999999999</Data></Cell>
    <Cell ss:StyleID="s35"><Data ss:Type="Number">12</Data></Cell>
    <Cell ss:StyleID="s35"><Data ss:Type="Number">0</Data></Cell>
    <Cell ss:StyleID="s35"><Data ss:Type="Number">4</Data></Cell>
    <Cell ss:StyleID="s35"><Data ss:Type="Number">0.25</Data></Cell>
    <Cell ss:StyleID="s35"><Data ss:Type="String">NA</Data></Cell>
    <Cell ss:StyleID="s35"><Data ss:Type="String">NA</Data></Cell>
    <Cell ss:StyleID="s35"><Data ss:Type="String">NA</Data></Cell>
    <Cell ss:StyleID="s35"><Data ss:Type="String">NA</Data></Cell>
    <Cell ss:StyleID="s35"><Data ss:Type="String">NA</Data></Cell>
    <Cell ss:StyleID="s35"><Data ss:Type="String">NA</Data></Cell>
    <Cell ss:StyleID="s35"><Data ss:Type="String">NA</Data></Cell>
    <Cell ss:StyleID="s35"><Data ss:Type="String">NA</Data></Cell>
    <Cell ss:StyleID="s35"><Data ss:Type="Number">1</Data></Cell>
    <Cell ss:StyleID="s35"><Data ss:Type="Number">1</Data></Cell>
    <Cell ss:StyleID="s35"><Data ss:Type="Number">59</Data></Cell>
    <Cell ss:StyleID="s35"><Data ss:Type="Number">0.18640000000000001</Data></Cell>
    <Cell ss:StyleID="s35"><Data ss:Type="Number">52</Data></Cell>
    <Cell ss:StyleID="s35"><Data ss:Type="Number">0.1154</Data></Cell>
    <Cell ss:StyleID="s35"><Data ss:Type="Number">132</Data></Cell>
    <Cell ss:StyleID="s35"><Data ss:Type="Number">0.1515</Data></Cell>
    <Cell ss:StyleID="s35"><Data ss:Type="Number">42</Data></Cell>
    <Cell ss:StyleID="s35"><Data ss:Type="Number">0.16669999999999999</Data></Cell>
    <Cell ss:StyleID="s35"><Data ss:Type="Number">499</Data></Cell>
    <Cell ss:StyleID="s35"><Data ss:Type="Number">0.28260000000000002</Data></Cell>
    <Cell ss:StyleID="s35"><Data ss:Type="Number">161</Data></Cell>
    <Cell ss:StyleID="s35"><Data ss:Type="Number">0.2112</Data></Cell>
    <Cell ss:StyleID="s35"><Data ss:Type="Number">89</Data></Cell>
    <Cell ss:StyleID="s35"><Data ss:Type="Number">0.61799999999999999</Data></Cell>
    <Cell ss:StyleID="s35"><Data ss:Type="Number">75</Data></Cell>
    <Cell ss:StyleID="s35"><Data ss:Type="Number">0.44</Data></Cell>
    <Cell ss:StyleID="s35"><Data ss:Type="Number">88</Data></Cell>
    <Cell ss:StyleID="s35"><Data ss:Type="Number">0.46589999999999998</Data></Cell>
    <Cell ss:StyleID="s36"/>
    <Cell ss:StyleID="s36"/>
   </Row>
   <Row>
    <Cell ss:StyleID="s35"><Data ss:Type="String">Gria3</Data></Cell>
    <Cell ss:StyleID="s35"><Data ss:Type="String">chrX</Data></Cell>
    <Cell ss:StyleID="s35"><Data ss:Type="Number">39007465</Data></Cell>
    <Cell ss:StyleID="s35"><Data ss:Type="String">+</Data></Cell>
    <Cell ss:StyleID="s35"><Data ss:Type="String">CONSERVED</Data></Cell>
    <Cell ss:StyleID="s35"><Data ss:Type="String">intronic</Data></Cell>
    <Cell ss:StyleID="s35"><Data ss:Type="String">NA</Data></Cell>
    <Cell ss:StyleID="s35"><Data ss:Type="Number">3</Data></Cell>
    <Cell ss:StyleID="s35"><Data ss:Type="Number">0</Data></Cell>
    <Cell ss:StyleID="s35"><Data ss:Type="String">NA</Data></Cell>
    <Cell ss:StyleID="s35"><Data ss:Type="String">NA</Data></Cell>
    <Cell ss:StyleID="s35"><Data ss:Type="String">NA</Data></Cell>
    <Cell ss:StyleID="s35"><Data ss:Type="String">NA</Data></Cell>
    <Cell ss:StyleID="s35"><Data ss:Type="Number">1</Data></Cell>
    <Cell ss:StyleID="s35"><Data ss:Type="Number">1</Data></Cell>
    <Cell ss:StyleID="s35"><Data ss:Type="String">NA</Data></Cell>
    <Cell ss:StyleID="s35"><Data ss:Type="String">NA</Data></Cell>
    <Cell ss:StyleID="s35"><Data ss:Type="String">NA</Data></Cell>
    <Cell ss:StyleID="s35"><Data ss:Type="String">NA</Data></Cell>
    <Cell ss:StyleID="s35"><Data ss:Type="String">NA</Data></Cell>
    <Cell ss:StyleID="s35"><Data ss:Type="String">NA</Data></Cell>
    <Cell ss:StyleID="s35"><Data ss:Type="String">NA</Data></Cell>
    <Cell ss:StyleID="s35"><Data ss:Type="String">NA</Data></Cell>
    <Cell ss:StyleID="s35"><Data ss:Type="String">NA</Data></Cell>
    <Cell ss:StyleID="s35"><Data ss:Type="String">NA</Data></Cell>
    <Cell ss:StyleID="s35"><Data ss:Type="Number">4</Data></Cell>
    <Cell ss:StyleID="s35"><Data ss:Type="Number">0.5</Data></Cell>
    <Cell ss:StyleID="s35"><Data ss:Type="Number">1</Data></Cell>
    <Cell ss:StyleID="s35"><Data ss:Type="Number">0</Data></Cell>
    <Cell ss:StyleID="s35"><Data ss:Type="Number">5</Data></Cell>
    <Cell ss:StyleID="s35"><Data ss:Type="Number">0.2</Data></Cell>
    <Cell ss:StyleID="s35"><Data ss:Type="Number">2</Data></Cell>
    <Cell ss:StyleID="s35"><Data ss:Type="Number">0</Data></Cell>
    <Cell ss:StyleID="s35"><Data ss:Type="Number">31</Data></Cell>
    <Cell ss:StyleID="s35"><Data ss:Type="Number">0.1613</Data></Cell>
    <Cell ss:StyleID="s35"><Data ss:Type="Number">8</Data></Cell>
    <Cell ss:StyleID="s35"><Data ss:Type="Number">0</Data></Cell>
    <Cell ss:StyleID="s35"><Data ss:Type="Number">2</Data></Cell>
    <Cell ss:StyleID="s35"><Data ss:Type="Number">0</Data></Cell>
    <Cell ss:StyleID="s35"><Data ss:Type="String">NA</Data></Cell>
    <Cell ss:StyleID="s35"><Data ss:Type="String">NA</Data></Cell>
    <Cell ss:StyleID="s35"><Data ss:Type="Number">2</Data></Cell>
    <Cell ss:StyleID="s35"><Data ss:Type="Number">0.5</Data></Cell>
    <Cell ss:StyleID="s36"/>
    <Cell ss:StyleID="s36"/>
   </Row>
   <Row>
    <Cell ss:StyleID="s35"><Data ss:Type="String">Slc9a6</Data></Cell>
    <Cell ss:StyleID="s35"><Data ss:Type="String">chrX</Data></Cell>
    <Cell ss:StyleID="s35"><Data ss:Type="Number">53903696</Data></Cell>
    <Cell ss:StyleID="s35"><Data ss:Type="String">+</Data></Cell>
    <Cell ss:StyleID="s35"><Data ss:Type="String">CONSERVED</Data></Cell>
    <Cell ss:StyleID="s35"><Data ss:Type="String">intronic</Data></Cell>
    <Cell ss:StyleID="s35"><Data ss:Type="String">NA</Data></Cell>
    <Cell ss:StyleID="s35"><Data ss:Type="Number">24</Data></Cell>
    <Cell ss:StyleID="s35"><Data ss:Type="Number">0.5</Data></Cell>
    <Cell ss:StyleID="s35"><Data ss:Type="Number">9</Data></Cell>
    <Cell ss:StyleID="s35"><Data ss:Type="Number">0.55559999999999998</Data></Cell>
    <Cell ss:StyleID="s35"><Data ss:Type="Number">13</Data></Cell>
    <Cell ss:StyleID="s35"><Data ss:Type="Number">0</Data></Cell>
    <Cell ss:StyleID="s35"><Data ss:Type="Number">5</Data></Cell>
    <Cell ss:StyleID="s35"><Data ss:Type="Number">0.2</Data></Cell>
    <Cell ss:StyleID="s35"><Data ss:Type="String">NA</Data></Cell>
    <Cell ss:StyleID="s35"><Data ss:Type="String">NA</Data></Cell>
    <Cell ss:StyleID="s35"><Data ss:Type="String">NA</Data></Cell>
    <Cell ss:StyleID="s35"><Data ss:Type="String">NA</Data></Cell>
    <Cell ss:StyleID="s35"><Data ss:Type="String">NA</Data></Cell>
    <Cell ss:StyleID="s35"><Data ss:Type="String">NA</Data></Cell>
    <Cell ss:StyleID="s35"><Data ss:Type="String">NA</Data></Cell>
    <Cell ss:StyleID="s35"><Data ss:Type="String">NA</Data></Cell>
    <Cell ss:StyleID="s35"><Data ss:Type="Number">1</Data></Cell>
    <Cell ss:StyleID="s35"><Data ss:Type="Number">0</Data></Cell>
    <Cell ss:StyleID="s35"><Data ss:Type="Number">3</Data></Cell>
    <Cell ss:StyleID="s35"><Data ss:Type="Number">0</Data></Cell>
    <Cell ss:StyleID="s35"><Data ss:Type="Number">4</Data></Cell>
    <Cell ss:StyleID="s35"><Data ss:Type="Number">0</Data></Cell>
    <Cell ss:StyleID="s35"><Data ss:Type="Number">6</Data></Cell>
    <Cell ss:StyleID="s35"><Data ss:Type="Number">0</Data></Cell>
    <Cell ss:StyleID="s35"><Data ss:Type="Number">2</Data></Cell>
    <Cell ss:StyleID="s35"><Data ss:Type="Number">0</Data></Cell>
    <Cell ss:StyleID="s35"><Data ss:Type="Number">15</Data></Cell>
    <Cell ss:StyleID="s35"><Data ss:Type="Number">0</Data></Cell>
    <Cell ss:StyleID="s35"><Data ss:Type="Number">2</Data></Cell>
    <Cell ss:StyleID="s35"><Data ss:Type="Number">1</Data></Cell>
    <Cell ss:StyleID="s35"><Data ss:Type="Number">9</Data></Cell>
    <Cell ss:StyleID="s35"><Data ss:Type="Number">0.22220000000000001</Data></Cell>
    <Cell ss:StyleID="s35"><Data ss:Type="Number">5</Data></Cell>
    <Cell ss:StyleID="s35"><Data ss:Type="Number">0.4</Data></Cell>
    <Cell ss:StyleID="s35"><Data ss:Type="Number">10</Data></Cell>
    <Cell ss:StyleID="s35"><Data ss:Type="Number">0.1</Data></Cell>
    <Cell ss:StyleID="s36"/>
    <Cell ss:StyleID="s36"/>
   </Row>
   <Row>
    <Cell ss:StyleID="s35"><Data ss:Type="String">Slc9a6</Data></Cell>
    <Cell ss:StyleID="s35"><Data ss:Type="String">chrX</Data></Cell>
    <Cell ss:StyleID="s35"><Data ss:Type="Number">53903711</Data></Cell>
    <Cell ss:StyleID="s35"><Data ss:Type="String">+</Data></Cell>
    <Cell ss:StyleID="s35"><Data ss:Type="String">CONSERVED</Data></Cell>
    <Cell ss:StyleID="s35"><Data ss:Type="String">intronic</Data></Cell>
    <Cell ss:StyleID="s35"><Data ss:Type="String">NA</Data></Cell>
    <Cell ss:StyleID="s35"><Data ss:Type="Number">19</Data></Cell>
    <Cell ss:StyleID="s35"><Data ss:Type="Number">0.63160000000000005</Data></Cell>
    <Cell ss:StyleID="s35"><Data ss:Type="Number">7</Data></Cell>
    <Cell ss:StyleID="s35"><Data ss:Type="Number">0.57140000000000002</Data></Cell>
    <Cell ss:StyleID="s35"><Data ss:Type="Number">14</Data></Cell>
    <Cell ss:StyleID="s35"><Data ss:Type="Number">0</Data></Cell>
    <Cell ss:StyleID="s35"><Data ss:Type="Number">5</Data></Cell>
    <Cell ss:StyleID="s35"><Data ss:Type="Number">0</Data></Cell>
    <Cell ss:StyleID="s35"><Data ss:Type="String">NA</Data></Cell>
    <Cell ss:StyleID="s35"><Data ss:Type="String">NA</Data></Cell>
    <Cell ss:StyleID="s35"><Data ss:Type="String">NA</Data></Cell>
    <Cell ss:StyleID="s35"><Data ss:Type="String">NA</Data></Cell>
    <Cell ss:StyleID="s35"><Data ss:Type="String">NA</Data></Cell>
    <Cell ss:StyleID="s35"><Data ss:Type="String">NA</Data></Cell>
    <Cell ss:StyleID="s35"><Data ss:Type="String">NA</Data></Cell>
    <Cell ss:StyleID="s35"><Data ss:Type="String">NA</Data></Cell>
    <Cell ss:StyleID="s35"><Data ss:Type="Number">1</Data></Cell>
    <Cell ss:StyleID="s35"><Data ss:Type="Number">0</Data></Cell>
    <Cell ss:StyleID="s35"><Data ss:Type="Number">2</Data></Cell>
    <Cell ss:StyleID="s35"><Data ss:Type="Number">0</Data></Cell>
    <Cell ss:StyleID="s35"><Data ss:Type="Number">3</Data></Cell>
    <Cell ss:StyleID="s35"><Data ss:Type="Number">0</Data></Cell>
    <Cell ss:StyleID="s35"><Data ss:Type="Number">4</Data></Cell>
    <Cell ss:StyleID="s35"><Data ss:Type="Number">0.25</Data></Cell>
    <Cell ss:StyleID="s35"><Data ss:Type="Number">1</Data></Cell>
    <Cell ss:StyleID="s35"><Data ss:Type="Number">0</Data></Cell>
    <Cell ss:StyleID="s35"><Data ss:Type="Number">12</Data></Cell>
    <Cell ss:StyleID="s35"><Data ss:Type="Number">0</Data></Cell>
    <Cell ss:StyleID="s35"><Data ss:Type="Number">2</Data></Cell>
    <Cell ss:StyleID="s35"><Data ss:Type="Number">1</Data></Cell>
    <Cell ss:StyleID="s35"><Data ss:Type="Number">8</Data></Cell>
    <Cell ss:StyleID="s35"><Data ss:Type="Number">0.25</Data></Cell>
    <Cell ss:StyleID="s35"><Data ss:Type="Number">2</Data></Cell>
    <Cell ss:StyleID="s35"><Data ss:Type="Number">1</Data></Cell>
    <Cell ss:StyleID="s35"><Data ss:Type="Number">9</Data></Cell>
    <Cell ss:StyleID="s35"><Data ss:Type="Number">0.22220000000000001</Data></Cell>
    <Cell ss:StyleID="s36"/>
    <Cell ss:StyleID="s36"/>
   </Row>
   <Row>
    <Cell ss:StyleID="s35"><Data ss:Type="String">Gabra3</Data></Cell>
    <Cell ss:StyleID="s35"><Data ss:Type="String">chrX</Data></Cell>
    <Cell ss:StyleID="s35"><Data ss:Type="Number">69690631</Data></Cell>
    <Cell ss:StyleID="s35"><Data ss:Type="String">-</Data></Cell>
    <Cell ss:StyleID="s35"><Data ss:Type="String">CONSERVED</Data></Cell>
    <Cell ss:StyleID="s35"><Data ss:Type="String">exonic</Data></Cell>
    <Cell ss:StyleID="s35"><Data ss:Type="String">nonsynonymous SNV</Data></Cell>
    <Cell ss:StyleID="s35"><Data ss:Type="Number">51</Data></Cell>
    <Cell ss:StyleID="s35"><Data ss:Type="Number">0.60780000000000001</Data></Cell>
    <Cell ss:StyleID="s35"><Data ss:Type="Number">48</Data></Cell>
    <Cell ss:StyleID="s35"><Data ss:Type="Number">0.875</Data></Cell>
    <Cell ss:StyleID="s35"><Data ss:Type="String">NA</Data></Cell>
    <Cell ss:StyleID="s35"><Data ss:Type="String">NA</Data></Cell>
    <Cell ss:StyleID="s35"><Data ss:Type="String">NA</Data></Cell>
    <Cell ss:StyleID="s35"><Data ss:Type="String">NA</Data></Cell>
    <Cell ss:StyleID="s35"><Data ss:Type="String">NA</Data></Cell>
    <Cell ss:StyleID="s35"><Data ss:Type="String">NA</Data></Cell>
    <Cell ss:StyleID="s35"><Data ss:Type="String">NA</Data></Cell>
    <Cell ss:StyleID="s35"><Data ss:Type="String">NA</Data></Cell>
    <Cell ss:StyleID="s35"><Data ss:Type="String">NA</Data></Cell>
    <Cell ss:StyleID="s35"><Data ss:Type="String">NA</Data></Cell>
    <Cell ss:StyleID="s35"><Data ss:Type="String">NA</Data></Cell>
    <Cell ss:StyleID="s35"><Data ss:Type="String">NA</Data></Cell>
    <Cell ss:StyleID="s35"><Data ss:Type="Number">3</Data></Cell>
    <Cell ss:StyleID="s35"><Data ss:Type="Number">0.66669999999999996</Data></Cell>
    <Cell ss:StyleID="s35"><Data ss:Type="String">NA</Data></Cell>
    <Cell ss:StyleID="s35"><Data ss:Type="String">NA</Data></Cell>
    <Cell ss:StyleID="s35"><Data ss:Type="String">NA</Data></Cell>
    <Cell ss:StyleID="s35"><Data ss:Type="String">NA</Data></Cell>
    <Cell ss:StyleID="s35"><Data ss:Type="Number">24</Data></Cell>
    <Cell ss:StyleID="s35"><Data ss:Type="Number">0.29170000000000001</Data></Cell>
    <Cell ss:StyleID="s35"><Data ss:Type="Number">12</Data></Cell>
    <Cell ss:StyleID="s35"><Data ss:Type="Number">0</Data></Cell>
    <Cell ss:StyleID="s35"><Data ss:Type="Number">104</Data></Cell>
    <Cell ss:StyleID="s35"><Data ss:Type="Number">0.1346</Data></Cell>
    <Cell ss:StyleID="s35"><Data ss:Type="Number">157</Data></Cell>
    <Cell ss:StyleID="s35"><Data ss:Type="Number">0.21659999999999999</Data></Cell>
    <Cell ss:StyleID="s35"><Data ss:Type="Number">61</Data></Cell>
    <Cell ss:StyleID="s35"><Data ss:Type="Number">0.6885</Data></Cell>
    <Cell ss:StyleID="s35"><Data ss:Type="Number">61</Data></Cell>
    <Cell ss:StyleID="s35"><Data ss:Type="Number">0.60660000000000003</Data></Cell>
    <Cell ss:StyleID="s35"><Data ss:Type="Number">82</Data></Cell>
    <Cell ss:StyleID="s35"><Data ss:Type="Number">0.51219999999999999</Data></Cell>
    <Cell ss:StyleID="s36"/>
    <Cell ss:StyleID="s36"/>
   </Row>
   <Row>
    <Cell ss:StyleID="s35"><Data ss:Type="String">Flna</Data></Cell>
    <Cell ss:StyleID="s35"><Data ss:Type="String">chrX</Data></Cell>
    <Cell ss:StyleID="s35"><Data ss:Type="Number">71471988</Data></Cell>
    <Cell ss:StyleID="s35"><Data ss:Type="String">-</Data></Cell>
    <Cell ss:StyleID="s35"><Data ss:Type="String">CONSERVED</Data></Cell>
    <Cell ss:StyleID="s35"><Data ss:Type="String">intronic</Data></Cell>
    <Cell ss:StyleID="s35"><Data ss:Type="String">NA</Data></Cell>
    <Cell ss:StyleID="s35"><Data ss:Type="Number">124</Data></Cell>
    <Cell ss:StyleID="s35"><Data ss:Type="Number">0.121</Data></Cell>
    <Cell ss:StyleID="s35"><Data ss:Type="Number">245</Data></Cell>
    <Cell ss:StyleID="s35"><Data ss:Type="Number">7.3499999999999996E-2</Data></Cell>
    <Cell ss:StyleID="s35"><Data ss:Type="Number">59</Data></Cell>
    <Cell ss:StyleID="s35"><Data ss:Type="Number">1.6899999999999998E-2</Data></Cell>
    <Cell ss:StyleID="s35"><Data ss:Type="Number">110</Data></Cell>
    <Cell ss:StyleID="s35"><Data ss:Type="Number">0</Data></Cell>
    <Cell ss:StyleID="s35"><Data ss:Type="Number">41</Data></Cell>
    <Cell ss:StyleID="s35"><Data ss:Type="Number">0</Data></Cell>
    <Cell ss:StyleID="s35"><Data ss:Type="Number">53</Data></Cell>
    <Cell ss:StyleID="s35"><Data ss:Type="Number">1.89E-2</Data></Cell>
    <Cell ss:StyleID="s35"><Data ss:Type="Number">41</Data></Cell>
    <Cell ss:StyleID="s35"><Data ss:Type="Number">2.4400000000000002E-2</Data></Cell>
    <Cell ss:StyleID="s35"><Data ss:Type="Number">1</Data></Cell>
    <Cell ss:StyleID="s35"><Data ss:Type="Number">0</Data></Cell>
    <Cell ss:StyleID="s35"><Data ss:Type="Number">5</Data></Cell>
    <Cell ss:StyleID="s35"><Data ss:Type="Number">0</Data></Cell>
    <Cell ss:StyleID="s35"><Data ss:Type="Number">42</Data></Cell>
    <Cell ss:StyleID="s35"><Data ss:Type="Number">0</Data></Cell>
    <Cell ss:StyleID="s35"><Data ss:Type="Number">50</Data></Cell>
    <Cell ss:StyleID="s35"><Data ss:Type="Number">0</Data></Cell>
    <Cell ss:StyleID="s35"><Data ss:Type="Number">16</Data></Cell>
    <Cell ss:StyleID="s35"><Data ss:Type="Number">0</Data></Cell>
    <Cell ss:StyleID="s35"><Data ss:Type="Number">19</Data></Cell>
    <Cell ss:StyleID="s35"><Data ss:Type="Number">0</Data></Cell>
    <Cell ss:StyleID="s35"><Data ss:Type="Number">13</Data></Cell>
    <Cell ss:StyleID="s35"><Data ss:Type="Number">7.6899999999999996E-2</Data></Cell>
    <Cell ss:StyleID="s35"><Data ss:Type="Number">15</Data></Cell>
    <Cell ss:StyleID="s35"><Data ss:Type="Number">0</Data></Cell>
    <Cell ss:StyleID="s35"><Data ss:Type="Number">294</Data></Cell>
    <Cell ss:StyleID="s35"><Data ss:Type="Number">0.16669999999999999</Data></Cell>
    <Cell ss:StyleID="s35"><Data ss:Type="Number">204</Data></Cell>
    <Cell ss:StyleID="s35"><Data ss:Type="Number">0.14219999999999999</Data></Cell>
    <Cell ss:StyleID="s35"><Data ss:Type="Number">278</Data></Cell>
    <Cell ss:StyleID="s35"><Data ss:Type="Number">0.1115</Data></Cell>
    <Cell ss:StyleID="s36"/>
    <Cell ss:StyleID="s36"/>
   </Row>
   <Row>
    <Cell ss:StyleID="s35"><Data ss:Type="String">Flna</Data></Cell>
    <Cell ss:StyleID="s35"><Data ss:Type="String">chrX</Data></Cell>
    <Cell ss:StyleID="s35"><Data ss:Type="Number">71472201</Data></Cell>
    <Cell ss:StyleID="s35"><Data ss:Type="String">-</Data></Cell>
    <Cell ss:StyleID="s35"><Data ss:Type="String">CONSERVED</Data></Cell>
    <Cell ss:StyleID="s35"><Data ss:Type="String">exonic</Data></Cell>
    <Cell ss:StyleID="s35"><Data ss:Type="String">nonsynonymous SNV</Data></Cell>
    <Cell ss:StyleID="s35"><Data ss:Type="Number">85</Data></Cell>
    <Cell ss:StyleID="s35"><Data ss:Type="Number">0.55289999999999995</Data></Cell>
    <Cell ss:StyleID="s35"><Data ss:Type="Number">149</Data></Cell>
    <Cell ss:StyleID="s35"><Data ss:Type="Number">0.52349999999999997</Data></Cell>
    <Cell ss:StyleID="s35"><Data ss:Type="Number">85</Data></Cell>
    <Cell ss:StyleID="s35"><Data ss:Type="Number">0</Data></Cell>
    <Cell ss:StyleID="s35"><Data ss:Type="Number">118</Data></Cell>
    <Cell ss:StyleID="s35"><Data ss:Type="Number">5.9299999999999999E-2</Data></Cell>
    <Cell ss:StyleID="s35"><Data ss:Type="Number">305</Data></Cell>
    <Cell ss:StyleID="s35"><Data ss:Type="Number">5.57E-2</Data></Cell>
    <Cell ss:StyleID="s35"><Data ss:Type="Number">274</Data></Cell>
    <Cell ss:StyleID="s35"><Data ss:Type="Number">8.3900000000000002E-2</Data></Cell>
    <Cell ss:StyleID="s35"><Data ss:Type="Number">179</Data></Cell>
    <Cell ss:StyleID="s35"><Data ss:Type="Number">1.6799999999999999E-2</Data></Cell>
    <Cell ss:StyleID="s35"><Data ss:Type="Number">2</Data></Cell>
    <Cell ss:StyleID="s35"><Data ss:Type="Number">0</Data></Cell>
    <Cell ss:StyleID="s35"><Data ss:Type="Number">16</Data></Cell>
    <Cell ss:StyleID="s35"><Data ss:Type="Number">6.25E-2</Data></Cell>
    <Cell ss:StyleID="s35"><Data ss:Type="Number">290</Data></Cell>
    <Cell ss:StyleID="s35"><Data ss:Type="Number">1.03E-2</Data></Cell>
    <Cell ss:StyleID="s35"><Data ss:Type="Number">305</Data></Cell>
    <Cell ss:StyleID="s35"><Data ss:Type="Number">3.3E-3</Data></Cell>
    <Cell ss:StyleID="s35"><Data ss:Type="Number">31</Data></Cell>
    <Cell ss:StyleID="s35"><Data ss:Type="Number">9.6799999999999997E-2</Data></Cell>
    <Cell ss:StyleID="s35"><Data ss:Type="Number">17</Data></Cell>
    <Cell ss:StyleID="s35"><Data ss:Type="Number">5.8799999999999998E-2</Data></Cell>
    <Cell ss:StyleID="s35"><Data ss:Type="Number">37</Data></Cell>
    <Cell ss:StyleID="s35"><Data ss:Type="Number">0.27029999999999998</Data></Cell>
    <Cell ss:StyleID="s35"><Data ss:Type="Number">43</Data></Cell>
    <Cell ss:StyleID="s35"><Data ss:Type="Number">0.1163</Data></Cell>
    <Cell ss:StyleID="s35"><Data ss:Type="Number">224</Data></Cell>
    <Cell ss:StyleID="s35"><Data ss:Type="Number">0.58040000000000003</Data></Cell>
    <Cell ss:StyleID="s35"><Data ss:Type="Number">155</Data></Cell>
    <Cell ss:StyleID="s35"><Data ss:Type="Number">0.45810000000000001</Data></Cell>
    <Cell ss:StyleID="s35"><Data ss:Type="Number">261</Data></Cell>
    <Cell ss:StyleID="s35"><Data ss:Type="Number">0.55559999999999998</Data></Cell>
    <Cell ss:StyleID="s36"/>
    <Cell ss:StyleID="s36"/>
   </Row>
   <Row>
    <Cell ss:Index="8" ss:StyleID="s36"/>
    <Cell ss:StyleID="s36"/>
    <Cell ss:StyleID="s36"/>
    <Cell ss:StyleID="s36"/>
    <Cell ss:StyleID="s36"/>
    <Cell ss:StyleID="s36"/>
    <Cell ss:StyleID="s36"/>
    <Cell ss:StyleID="s36"/>
    <Cell ss:StyleID="s36"/>
    <Cell ss:StyleID="s36"/>
    <Cell ss:StyleID="s36"/>
    <Cell ss:StyleID="s36"/>
    <Cell ss:StyleID="s36"/>
    <Cell ss:StyleID="s36"/>
    <Cell ss:StyleID="s36"/>
    <Cell ss:StyleID="s36"/>
    <Cell ss:StyleID="s36"/>
    <Cell ss:StyleID="s36"/>
    <Cell ss:StyleID="s36"/>
    <Cell ss:StyleID="s36"/>
    <Cell ss:StyleID="s36"/>
    <Cell ss:StyleID="s36"/>
    <Cell ss:StyleID="s36"/>
    <Cell ss:StyleID="s36"/>
    <Cell ss:StyleID="s36"/>
    <Cell ss:StyleID="s36"/>
    <Cell ss:StyleID="s36"/>
    <Cell ss:StyleID="s36"/>
    <Cell ss:StyleID="s36"/>
    <Cell ss:StyleID="s36"/>
    <Cell ss:StyleID="s36"/>
    <Cell ss:StyleID="s36"/>
    <Cell ss:StyleID="s36"/>
    <Cell ss:StyleID="s36"/>
    <Cell ss:Index="44" ss:StyleID="s36"/>
   </Row>
   <Row ss:Index="64">
    <Cell ss:Index="15" ss:StyleID="s28"/>
    <Cell ss:StyleID="s28"/>
    <Cell ss:StyleID="s28"/>
   </Row>
   <Row>
    <Cell ss:Index="15" ss:StyleID="s28"/>
    <Cell ss:StyleID="s28"/>
    <Cell ss:StyleID="s28"/>
   </Row>
  </Table>
  <WorksheetOptions xmlns="urn:schemas-microsoft-com:office:excel">
   <PageSetup>
    <Header x:Margin="0.3"/>
    <Footer x:Margin="0.3"/>
    <PageMargins x:Bottom="0.75" x:Left="0.7" x:Right="0.7" x:Top="0.75"/>
   </PageSetup>
   <PageLayoutZoom>0</PageLayoutZoom>
   <Panes>
    <Pane>
     <Number>3</Number>
     <ActiveRow>6</ActiveRow>
     <ActiveCol>7</ActiveCol>
    </Pane>
   </Panes>
   <ProtectObjects>False</ProtectObjects>
   <ProtectScenarios>False</ProtectScenarios>
  </WorksheetOptions>
 </Worksheet>
 <Worksheet ss:Name="Table S3">
  <Table ss:ExpandedColumnCount="19" ss:ExpandedRowCount="39" x:FullColumns="1"
   x:FullRows="1" ss:StyleID="s19" ss:DefaultColumnWidth="53"
   ss:DefaultRowHeight="14">
   <Row>
    <Cell ss:StyleID="s37"><Data ss:Type="String"><Font html:Color="#000000"
       xmlns="http://www.w3.org/TR/REC-html40">Table S3. Expression levels of genes harboring conserved editing sites according to cell type (FPKM values are presented).</Font></Data></Cell>
   </Row>
   <Row ss:StyleID="s21">
    <Cell ss:StyleID="s47"><Data ss:Type="String">Gene</Data></Cell>
    <Cell ss:StyleID="s47"><Data ss:Type="String">Neuron1</Data></Cell>
    <Cell ss:StyleID="s47"><Data ss:Type="String">Neuron2</Data></Cell>
    <Cell ss:StyleID="s47"><Data ss:Type="String">Astrocyte1</Data></Cell>
    <Cell ss:StyleID="s47"><Data ss:Type="String">Astrocyte2</Data></Cell>
    <Cell ss:StyleID="s47"><Data ss:Type="String">Endothelial1</Data></Cell>
    <Cell ss:StyleID="s47"><Data ss:Type="String">Endothelial2</Data></Cell>
    <Cell ss:StyleID="s47"><Data ss:Type="String">Microglia1</Data></Cell>
    <Cell ss:StyleID="s47"><Data ss:Type="String">MO1</Data></Cell>
    <Cell ss:StyleID="s47"><Data ss:Type="String">MO2</Data></Cell>
    <Cell ss:StyleID="s47"><Data ss:Type="String">NSC1</Data></Cell>
    <Cell ss:StyleID="s47"><Data ss:Type="String">NSC2</Data></Cell>
    <Cell ss:StyleID="s47"><Data ss:Type="String">NFO1</Data></Cell>
    <Cell ss:StyleID="s47"><Data ss:Type="String">NFO2</Data></Cell>
    <Cell ss:StyleID="s47"><Data ss:Type="String">OPC1</Data></Cell>
    <Cell ss:StyleID="s47"><Data ss:Type="String">OPC2</Data></Cell>
    <Cell ss:StyleID="s47"><Data ss:Type="String">WC1</Data></Cell>
    <Cell ss:StyleID="s47"><Data ss:Type="String">WC2</Data></Cell>
    <Cell ss:StyleID="s47"><Data ss:Type="String">WC3</Data></Cell>
   </Row>
   <Row>
    <Cell ss:StyleID="s48"><Data ss:Type="String">Adarb1</Data></Cell>
    <Cell ss:StyleID="s48"><Data ss:Type="Number">15.66</Data></Cell>
    <Cell ss:StyleID="s48"><Data ss:Type="Number">16.940000000000001</Data></Cell>
    <Cell ss:StyleID="s48"><Data ss:Type="Number">0.84</Data></Cell>
    <Cell ss:StyleID="s48"><Data ss:Type="Number">1.49</Data></Cell>
    <Cell ss:StyleID="s48"><Data ss:Type="Number">1.61</Data></Cell>
    <Cell ss:StyleID="s48"><Data ss:Type="Number">1.59</Data></Cell>
    <Cell ss:StyleID="s48"><Data ss:Type="Number">2.84</Data></Cell>
    <Cell ss:StyleID="s48"><Data ss:Type="Number">1.1100000000000001</Data></Cell>
    <Cell ss:StyleID="s48"><Data ss:Type="Number">3.06</Data></Cell>
    <Cell ss:StyleID="s48"><Data ss:Type="Number">2.77</Data></Cell>
    <Cell ss:StyleID="s48"><Data ss:Type="Number">3.1</Data></Cell>
    <Cell ss:StyleID="s48"><Data ss:Type="Number">2.02</Data></Cell>
    <Cell ss:StyleID="s48"><Data ss:Type="Number">2.1800000000000002</Data></Cell>
    <Cell ss:StyleID="s48"><Data ss:Type="Number">5.94</Data></Cell>
    <Cell ss:StyleID="s48"><Data ss:Type="Number">7.27</Data></Cell>
    <Cell ss:StyleID="s48"><Data ss:Type="Number">11.77</Data></Cell>
    <Cell ss:StyleID="s48"><Data ss:Type="Number">15.02</Data></Cell>
    <Cell ss:StyleID="s48"><Data ss:Type="Number">11.7</Data></Cell>
   </Row>
   <Row>
    <Cell ss:StyleID="s48"><Data ss:Type="String">Apob</Data></Cell>
    <Cell ss:StyleID="s48"><Data ss:Type="Number">0</Data></Cell>
    <Cell ss:StyleID="s48"><Data ss:Type="Number">0</Data></Cell>
    <Cell ss:StyleID="s48"><Data ss:Type="Number">0</Data></Cell>
    <Cell ss:StyleID="s48"><Data ss:Type="Number">0</Data></Cell>
    <Cell ss:StyleID="s48"><Data ss:Type="Number">0</Data></Cell>
    <Cell ss:StyleID="s48"><Data ss:Type="Number">0</Data></Cell>
    <Cell ss:StyleID="s48"><Data ss:Type="Number">0.3</Data></Cell>
    <Cell ss:StyleID="s48"><Data ss:Type="Number">0</Data></Cell>
    <Cell ss:StyleID="s48"><Data ss:Type="Number">0</Data></Cell>
    <Cell ss:StyleID="s48"><Data ss:Type="Number">0</Data></Cell>
    <Cell ss:StyleID="s48"><Data ss:Type="Number">0</Data></Cell>
    <Cell ss:StyleID="s48"><Data ss:Type="Number">0</Data></Cell>
    <Cell ss:StyleID="s48"><Data ss:Type="Number">0</Data></Cell>
    <Cell ss:StyleID="s48"><Data ss:Type="Number">0.12</Data></Cell>
    <Cell ss:StyleID="s48"><Data ss:Type="Number">0.01</Data></Cell>
    <Cell ss:StyleID="s48"><Data ss:Type="Number">0.11</Data></Cell>
    <Cell ss:StyleID="s48"><Data ss:Type="Number">0.08</Data></Cell>
    <Cell ss:StyleID="s48"><Data ss:Type="Number">0.14000000000000001</Data></Cell>
   </Row>
   <Row>
    <Cell ss:StyleID="s48"><Data ss:Type="String">Azin1</Data></Cell>
    <Cell ss:StyleID="s48"><Data ss:Type="Number">62.29</Data></Cell>
    <Cell ss:StyleID="s48"><Data ss:Type="Number">58.72</Data></Cell>
    <Cell ss:StyleID="s48"><Data ss:Type="Number">60.03</Data></Cell>
    <Cell ss:StyleID="s48"><Data ss:Type="Number">84.32</Data></Cell>
    <Cell ss:StyleID="s48"><Data ss:Type="Number">18.98</Data></Cell>
    <Cell ss:StyleID="s48"><Data ss:Type="Number">19.72</Data></Cell>
    <Cell ss:StyleID="s48"><Data ss:Type="Number">32.36</Data></Cell>
    <Cell ss:StyleID="s48"><Data ss:Type="Number">7</Data></Cell>
    <Cell ss:StyleID="s48"><Data ss:Type="Number">11.4</Data></Cell>
    <Cell ss:StyleID="s48"><Data ss:Type="Number">81.34</Data></Cell>
    <Cell ss:StyleID="s48"><Data ss:Type="Number">70.16</Data></Cell>
    <Cell ss:StyleID="s48"><Data ss:Type="Number">23.37</Data></Cell>
    <Cell ss:StyleID="s48"><Data ss:Type="Number">18.2</Data></Cell>
    <Cell ss:StyleID="s48"><Data ss:Type="Number">45.87</Data></Cell>
    <Cell ss:StyleID="s48"><Data ss:Type="Number">30.55</Data></Cell>
    <Cell ss:StyleID="s48"><Data ss:Type="Number">64.400000000000006</Data></Cell>
    <Cell ss:StyleID="s48"><Data ss:Type="Number">61.32</Data></Cell>
    <Cell ss:StyleID="s48"><Data ss:Type="Number">61.04</Data></Cell>
   </Row>
   <Row>
    <Cell ss:StyleID="s48"><Data ss:Type="String">Blcap</Data></Cell>
    <Cell ss:StyleID="s48"><Data ss:Type="Number">94.52</Data></Cell>
    <Cell ss:StyleID="s48"><Data ss:Type="Number">62.65</Data></Cell>
    <Cell ss:StyleID="s48"><Data ss:Type="Number">31.44</Data></Cell>
    <Cell ss:StyleID="s48"><Data ss:Type="Number">29.61</Data></Cell>
    <Cell ss:StyleID="s48"><Data ss:Type="Number">6.41</Data></Cell>
    <Cell ss:StyleID="s48"><Data ss:Type="Number">6.64</Data></Cell>
    <Cell ss:StyleID="s48"><Data ss:Type="Number">16.03</Data></Cell>
    <Cell ss:StyleID="s48"><Data ss:Type="Number">6.55</Data></Cell>
    <Cell ss:StyleID="s48"><Data ss:Type="Number">10.39</Data></Cell>
    <Cell ss:StyleID="s48"><Data ss:Type="Number">26.12</Data></Cell>
    <Cell ss:StyleID="s48"><Data ss:Type="Number">26.88</Data></Cell>
    <Cell ss:StyleID="s48"><Data ss:Type="Number">17.440000000000001</Data></Cell>
    <Cell ss:StyleID="s48"><Data ss:Type="Number">18.989999999999998</Data></Cell>
    <Cell ss:StyleID="s48"><Data ss:Type="Number">31.16</Data></Cell>
    <Cell ss:StyleID="s48"><Data ss:Type="Number">38.92</Data></Cell>
    <Cell ss:StyleID="s48"><Data ss:Type="Number">36.159999999999997</Data></Cell>
    <Cell ss:StyleID="s48"><Data ss:Type="Number">30.7</Data></Cell>
    <Cell ss:StyleID="s48"><Data ss:Type="Number">39.770000000000003</Data></Cell>
   </Row>
   <Row>
    <Cell ss:StyleID="s48"><Data ss:Type="String">C1ql1</Data></Cell>
    <Cell ss:StyleID="s48"><Data ss:Type="Number">11.22</Data></Cell>
    <Cell ss:StyleID="s48"><Data ss:Type="Number">10.35</Data></Cell>
    <Cell ss:StyleID="s48"><Data ss:Type="Number">0.66</Data></Cell>
    <Cell ss:StyleID="s48"><Data ss:Type="Number">1.06</Data></Cell>
    <Cell ss:StyleID="s48"><Data ss:Type="Number">0.15</Data></Cell>
    <Cell ss:StyleID="s48"><Data ss:Type="Number">0.06</Data></Cell>
    <Cell ss:StyleID="s48"><Data ss:Type="Number">0.78</Data></Cell>
    <Cell ss:StyleID="s48"><Data ss:Type="Number">0.79</Data></Cell>
    <Cell ss:StyleID="s48"><Data ss:Type="Number">3.28</Data></Cell>
    <Cell ss:StyleID="s48"><Data ss:Type="Number">1</Data></Cell>
    <Cell ss:StyleID="s48"><Data ss:Type="Number">1.04</Data></Cell>
    <Cell ss:StyleID="s48"><Data ss:Type="Number">82.97</Data></Cell>
    <Cell ss:StyleID="s48"><Data ss:Type="Number">145.28</Data></Cell>
    <Cell ss:StyleID="s48"><Data ss:Type="Number">313.31</Data></Cell>
    <Cell ss:StyleID="s48"><Data ss:Type="Number">632.35</Data></Cell>
    <Cell ss:StyleID="s48"><Data ss:Type="Number">25.63</Data></Cell>
    <Cell ss:StyleID="s48"><Data ss:Type="Number">26.79</Data></Cell>
    <Cell ss:StyleID="s48"><Data ss:Type="Number">25.18</Data></Cell>
   </Row>
   <Row>
    <Cell ss:StyleID="s48"><Data ss:Type="String">Cacna1d</Data></Cell>
    <Cell ss:StyleID="s48"><Data ss:Type="Number">9.3800000000000008</Data></Cell>
    <Cell ss:StyleID="s48"><Data ss:Type="Number">15.54</Data></Cell>
    <Cell ss:StyleID="s48"><Data ss:Type="Number">4.05</Data></Cell>
    <Cell ss:StyleID="s48"><Data ss:Type="Number">3.77</Data></Cell>
    <Cell ss:StyleID="s48"><Data ss:Type="Number">0.15</Data></Cell>
    <Cell ss:StyleID="s48"><Data ss:Type="Number">0.18</Data></Cell>
    <Cell ss:StyleID="s48"><Data ss:Type="Number">5.9</Data></Cell>
    <Cell ss:StyleID="s48"><Data ss:Type="Number">7.0000000000000007E-2</Data></Cell>
    <Cell ss:StyleID="s48"><Data ss:Type="Number">0.28999999999999998</Data></Cell>
    <Cell ss:StyleID="s48"><Data ss:Type="Number">0.12</Data></Cell>
    <Cell ss:StyleID="s48"><Data ss:Type="Number">0.13</Data></Cell>
    <Cell ss:StyleID="s48"><Data ss:Type="Number">3.6</Data></Cell>
    <Cell ss:StyleID="s48"><Data ss:Type="Number">3.69</Data></Cell>
    <Cell ss:StyleID="s48"><Data ss:Type="Number">14.3</Data></Cell>
    <Cell ss:StyleID="s48"><Data ss:Type="Number">9.9</Data></Cell>
    <Cell ss:StyleID="s48"><Data ss:Type="Number">10.01</Data></Cell>
    <Cell ss:StyleID="s48"><Data ss:Type="Number">8.34</Data></Cell>
    <Cell ss:StyleID="s48"><Data ss:Type="Number">10.78</Data></Cell>
   </Row>
   <Row>
    <Cell ss:StyleID="s48"><Data ss:Type="String">Cadps</Data></Cell>
    <Cell ss:StyleID="s48"><Data ss:Type="Number">48.83</Data></Cell>
    <Cell ss:StyleID="s48"><Data ss:Type="Number">68.2</Data></Cell>
    <Cell ss:StyleID="s48"><Data ss:Type="Number">1.75</Data></Cell>
    <Cell ss:StyleID="s48"><Data ss:Type="Number">2.74</Data></Cell>
    <Cell ss:StyleID="s48"><Data ss:Type="Number">0.48</Data></Cell>
    <Cell ss:StyleID="s48"><Data ss:Type="Number">0.38</Data></Cell>
    <Cell ss:StyleID="s48"><Data ss:Type="Number">0.35</Data></Cell>
    <Cell ss:StyleID="s48"><Data ss:Type="Number">2.27</Data></Cell>
    <Cell ss:StyleID="s48"><Data ss:Type="Number">3.59</Data></Cell>
    <Cell ss:StyleID="s48"><Data ss:Type="Number">6.61</Data></Cell>
    <Cell ss:StyleID="s48"><Data ss:Type="Number">5.85</Data></Cell>
    <Cell ss:StyleID="s48"><Data ss:Type="Number">7</Data></Cell>
    <Cell ss:StyleID="s48"><Data ss:Type="Number">6.23</Data></Cell>
    <Cell ss:StyleID="s48"><Data ss:Type="Number">18.37</Data></Cell>
    <Cell ss:StyleID="s48"><Data ss:Type="Number">20.02</Data></Cell>
    <Cell ss:StyleID="s48"><Data ss:Type="Number">24.11</Data></Cell>
    <Cell ss:StyleID="s48"><Data ss:Type="Number">24.24</Data></Cell>
    <Cell ss:StyleID="s48"><Data ss:Type="Number">25.4</Data></Cell>
   </Row>
   <Row>
    <Cell ss:StyleID="s48"><Data ss:Type="String">Cog3</Data></Cell>
    <Cell ss:StyleID="s48"><Data ss:Type="Number">8.6300000000000008</Data></Cell>
    <Cell ss:StyleID="s48"><Data ss:Type="Number">10.210000000000001</Data></Cell>
    <Cell ss:StyleID="s48"><Data ss:Type="Number">15.77</Data></Cell>
    <Cell ss:StyleID="s48"><Data ss:Type="Number">17.03</Data></Cell>
    <Cell ss:StyleID="s48"><Data ss:Type="Number">12.11</Data></Cell>
    <Cell ss:StyleID="s48"><Data ss:Type="Number">11.65</Data></Cell>
    <Cell ss:StyleID="s48"><Data ss:Type="Number">4.71</Data></Cell>
    <Cell ss:StyleID="s48"><Data ss:Type="Number">3.89</Data></Cell>
    <Cell ss:StyleID="s48"><Data ss:Type="Number">6.01</Data></Cell>
    <Cell ss:StyleID="s48"><Data ss:Type="Number">9.74</Data></Cell>
    <Cell ss:StyleID="s48"><Data ss:Type="Number">9.44</Data></Cell>
    <Cell ss:StyleID="s48"><Data ss:Type="Number">11.89</Data></Cell>
    <Cell ss:StyleID="s48"><Data ss:Type="Number">10.85</Data></Cell>
    <Cell ss:StyleID="s48"><Data ss:Type="Number">14.86</Data></Cell>
    <Cell ss:StyleID="s48"><Data ss:Type="Number">12.26</Data></Cell>
    <Cell ss:StyleID="s48"><Data ss:Type="Number">9.48</Data></Cell>
    <Cell ss:StyleID="s48"><Data ss:Type="Number">8.4700000000000006</Data></Cell>
    <Cell ss:StyleID="s48"><Data ss:Type="Number">10.54</Data></Cell>
   </Row>
   <Row>
    <Cell ss:StyleID="s48"><Data ss:Type="String">Copa</Data></Cell>
    <Cell ss:StyleID="s48"><Data ss:Type="Number">38.54</Data></Cell>
    <Cell ss:StyleID="s48"><Data ss:Type="Number">54.11</Data></Cell>
    <Cell ss:StyleID="s48"><Data ss:Type="Number">39.44</Data></Cell>
    <Cell ss:StyleID="s48"><Data ss:Type="Number">42.11</Data></Cell>
    <Cell ss:StyleID="s48"><Data ss:Type="Number">58.92</Data></Cell>
    <Cell ss:StyleID="s48"><Data ss:Type="Number">60.6</Data></Cell>
    <Cell ss:StyleID="s48"><Data ss:Type="Number">43.62</Data></Cell>
    <Cell ss:StyleID="s48"><Data ss:Type="Number">21.32</Data></Cell>
    <Cell ss:StyleID="s48"><Data ss:Type="Number">24.02</Data></Cell>
    <Cell ss:StyleID="s48"><Data ss:Type="Number">56.59</Data></Cell>
    <Cell ss:StyleID="s48"><Data ss:Type="Number">56.54</Data></Cell>
    <Cell ss:StyleID="s48"><Data ss:Type="Number">39.090000000000003</Data></Cell>
    <Cell ss:StyleID="s48"><Data ss:Type="Number">56.16</Data></Cell>
    <Cell ss:StyleID="s48"><Data ss:Type="Number">50.8</Data></Cell>
    <Cell ss:StyleID="s48"><Data ss:Type="Number">69.37</Data></Cell>
    <Cell ss:StyleID="s48"><Data ss:Type="Number">44.34</Data></Cell>
    <Cell ss:StyleID="s48"><Data ss:Type="Number">40.11</Data></Cell>
    <Cell ss:StyleID="s48"><Data ss:Type="Number">46.45</Data></Cell>
   </Row>
   <Row>
    <Cell ss:StyleID="s48"><Data ss:Type="String">Cyfip2</Data></Cell>
    <Cell ss:StyleID="s48"><Data ss:Type="Number">45.25</Data></Cell>
    <Cell ss:StyleID="s48"><Data ss:Type="Number">56.11</Data></Cell>
    <Cell ss:StyleID="s48"><Data ss:Type="Number">3.17</Data></Cell>
    <Cell ss:StyleID="s48"><Data ss:Type="Number">4.62</Data></Cell>
    <Cell ss:StyleID="s48"><Data ss:Type="Number">0.95</Data></Cell>
    <Cell ss:StyleID="s48"><Data ss:Type="Number">0.73</Data></Cell>
    <Cell ss:StyleID="s48"><Data ss:Type="Number">2.9</Data></Cell>
    <Cell ss:StyleID="s48"><Data ss:Type="Number">9.24</Data></Cell>
    <Cell ss:StyleID="s48"><Data ss:Type="Number">19.79</Data></Cell>
    <Cell ss:StyleID="s48"><Data ss:Type="Number">6.78</Data></Cell>
    <Cell ss:StyleID="s48"><Data ss:Type="Number">6.59</Data></Cell>
    <Cell ss:StyleID="s48"><Data ss:Type="Number">99.8</Data></Cell>
    <Cell ss:StyleID="s48"><Data ss:Type="Number">144.86000000000001</Data></Cell>
    <Cell ss:StyleID="s48"><Data ss:Type="Number">44.43</Data></Cell>
    <Cell ss:StyleID="s48"><Data ss:Type="Number">57.57</Data></Cell>
    <Cell ss:StyleID="s48"><Data ss:Type="Number">40.33</Data></Cell>
    <Cell ss:StyleID="s48"><Data ss:Type="Number">44.21</Data></Cell>
    <Cell ss:StyleID="s48"><Data ss:Type="Number">37.72</Data></Cell>
   </Row>
   <Row>
    <Cell ss:StyleID="s48"><Data ss:Type="String">Dact3</Data></Cell>
    <Cell ss:StyleID="s48"><Data ss:Type="Number">32.479999999999997</Data></Cell>
    <Cell ss:StyleID="s48"><Data ss:Type="Number">21.25</Data></Cell>
    <Cell ss:StyleID="s48"><Data ss:Type="Number">7.12</Data></Cell>
    <Cell ss:StyleID="s48"><Data ss:Type="Number">8.07</Data></Cell>
    <Cell ss:StyleID="s48"><Data ss:Type="Number">0.56999999999999995</Data></Cell>
    <Cell ss:StyleID="s48"><Data ss:Type="Number">0.55000000000000004</Data></Cell>
    <Cell ss:StyleID="s48"><Data ss:Type="Number">14.3</Data></Cell>
    <Cell ss:StyleID="s48"><Data ss:Type="Number">62.18</Data></Cell>
    <Cell ss:StyleID="s48"><Data ss:Type="Number">68.47</Data></Cell>
    <Cell ss:StyleID="s48"><Data ss:Type="Number">6.89</Data></Cell>
    <Cell ss:StyleID="s48"><Data ss:Type="Number">8.8800000000000008</Data></Cell>
    <Cell ss:StyleID="s48"><Data ss:Type="Number">31.68</Data></Cell>
    <Cell ss:StyleID="s48"><Data ss:Type="Number">43.69</Data></Cell>
    <Cell ss:StyleID="s48"><Data ss:Type="Number">21.07</Data></Cell>
    <Cell ss:StyleID="s48"><Data ss:Type="Number">42.15</Data></Cell>
    <Cell ss:StyleID="s48"><Data ss:Type="Number">25.31</Data></Cell>
    <Cell ss:StyleID="s48"><Data ss:Type="Number">28.73</Data></Cell>
    <Cell ss:StyleID="s48"><Data ss:Type="Number">20.79</Data></Cell>
   </Row>
   <Row>
    <Cell ss:StyleID="s48"><Data ss:Type="String">Flna</Data></Cell>
    <Cell ss:StyleID="s48"><Data ss:Type="Number">24.98</Data></Cell>
    <Cell ss:StyleID="s48"><Data ss:Type="Number">41.48</Data></Cell>
    <Cell ss:StyleID="s48"><Data ss:Type="Number">19.43</Data></Cell>
    <Cell ss:StyleID="s48"><Data ss:Type="Number">28.78</Data></Cell>
    <Cell ss:StyleID="s48"><Data ss:Type="Number">59.6</Data></Cell>
    <Cell ss:StyleID="s48"><Data ss:Type="Number">59.67</Data></Cell>
    <Cell ss:StyleID="s48"><Data ss:Type="Number">28.97</Data></Cell>
    <Cell ss:StyleID="s48"><Data ss:Type="Number">1.25</Data></Cell>
    <Cell ss:StyleID="s48"><Data ss:Type="Number">2.15</Data></Cell>
    <Cell ss:StyleID="s48"><Data ss:Type="Number">44.12</Data></Cell>
    <Cell ss:StyleID="s48"><Data ss:Type="Number">44.04</Data></Cell>
    <Cell ss:StyleID="s48"><Data ss:Type="Number">5.18</Data></Cell>
    <Cell ss:StyleID="s48"><Data ss:Type="Number">5.93</Data></Cell>
    <Cell ss:StyleID="s48"><Data ss:Type="Number">11.16</Data></Cell>
    <Cell ss:StyleID="s48"><Data ss:Type="Number">9.84</Data></Cell>
    <Cell ss:StyleID="s48"><Data ss:Type="Number">46.34</Data></Cell>
    <Cell ss:StyleID="s48"><Data ss:Type="Number">34.56</Data></Cell>
    <Cell ss:StyleID="s48"><Data ss:Type="Number">52.57</Data></Cell>
   </Row>
   <Row>
    <Cell ss:StyleID="s48"><Data ss:Type="String">Flnb</Data></Cell>
    <Cell ss:StyleID="s48"><Data ss:Type="Number">4.62</Data></Cell>
    <Cell ss:StyleID="s48"><Data ss:Type="Number">7.71</Data></Cell>
    <Cell ss:StyleID="s48"><Data ss:Type="Number">3.48</Data></Cell>
    <Cell ss:StyleID="s48"><Data ss:Type="Number">3.97</Data></Cell>
    <Cell ss:StyleID="s48"><Data ss:Type="Number">47.09</Data></Cell>
    <Cell ss:StyleID="s48"><Data ss:Type="Number">40.25</Data></Cell>
    <Cell ss:StyleID="s48"><Data ss:Type="Number">8.01</Data></Cell>
    <Cell ss:StyleID="s48"><Data ss:Type="Number">1.22</Data></Cell>
    <Cell ss:StyleID="s48"><Data ss:Type="Number">2.21</Data></Cell>
    <Cell ss:StyleID="s48"><Data ss:Type="Number">7.57</Data></Cell>
    <Cell ss:StyleID="s48"><Data ss:Type="Number">7.77</Data></Cell>
    <Cell ss:StyleID="s48"><Data ss:Type="Number">4.17</Data></Cell>
    <Cell ss:StyleID="s48"><Data ss:Type="Number">4.22</Data></Cell>
    <Cell ss:StyleID="s48"><Data ss:Type="Number">4.29</Data></Cell>
    <Cell ss:StyleID="s48"><Data ss:Type="Number">2.9</Data></Cell>
    <Cell ss:StyleID="s48"><Data ss:Type="Number">11.09</Data></Cell>
    <Cell ss:StyleID="s48"><Data ss:Type="Number">10.27</Data></Cell>
    <Cell ss:StyleID="s48"><Data ss:Type="Number">10.3</Data></Cell>
   </Row>
   <Row>
    <Cell ss:StyleID="s48"><Data ss:Type="String">Gabra3</Data></Cell>
    <Cell ss:StyleID="s48"><Data ss:Type="Number">13.3</Data></Cell>
    <Cell ss:StyleID="s48"><Data ss:Type="Number">16.010000000000002</Data></Cell>
    <Cell ss:StyleID="s48"><Data ss:Type="Number">0.15</Data></Cell>
    <Cell ss:StyleID="s48"><Data ss:Type="Number">0.28000000000000003</Data></Cell>
    <Cell ss:StyleID="s48"><Data ss:Type="Number">0.22</Data></Cell>
    <Cell ss:StyleID="s48"><Data ss:Type="Number">0.24</Data></Cell>
    <Cell ss:StyleID="s48"><Data ss:Type="Number">0.32</Data></Cell>
    <Cell ss:StyleID="s48"><Data ss:Type="Number">0.3</Data></Cell>
    <Cell ss:StyleID="s48"><Data ss:Type="Number">1.55</Data></Cell>
    <Cell ss:StyleID="s48"><Data ss:Type="Number">0.27</Data></Cell>
    <Cell ss:StyleID="s48"><Data ss:Type="Number">0.22</Data></Cell>
    <Cell ss:StyleID="s48"><Data ss:Type="Number">6</Data></Cell>
    <Cell ss:StyleID="s48"><Data ss:Type="Number">4.79</Data></Cell>
    <Cell ss:StyleID="s48"><Data ss:Type="Number">29.52</Data></Cell>
    <Cell ss:StyleID="s48"><Data ss:Type="Number">27.72</Data></Cell>
    <Cell ss:StyleID="s48"><Data ss:Type="Number">22.21</Data></Cell>
    <Cell ss:StyleID="s48"><Data ss:Type="Number">19.77</Data></Cell>
    <Cell ss:StyleID="s48"><Data ss:Type="Number">24.79</Data></Cell>
   </Row>
   <Row>
    <Cell ss:StyleID="s48"><Data ss:Type="String">Gria2</Data></Cell>
    <Cell ss:StyleID="s48"><Data ss:Type="Number">93.28</Data></Cell>
    <Cell ss:StyleID="s48"><Data ss:Type="Number">87.98</Data></Cell>
    <Cell ss:StyleID="s48"><Data ss:Type="Number">253.78</Data></Cell>
    <Cell ss:StyleID="s48"><Data ss:Type="Number">253.5</Data></Cell>
    <Cell ss:StyleID="s48"><Data ss:Type="Number">0.42</Data></Cell>
    <Cell ss:StyleID="s48"><Data ss:Type="Number">0.32</Data></Cell>
    <Cell ss:StyleID="s48"><Data ss:Type="Number">0.32</Data></Cell>
    <Cell ss:StyleID="s48"><Data ss:Type="Number">1.68</Data></Cell>
    <Cell ss:StyleID="s48"><Data ss:Type="Number">4.59</Data></Cell>
    <Cell ss:StyleID="s48"><Data ss:Type="Number">66.31</Data></Cell>
    <Cell ss:StyleID="s48"><Data ss:Type="Number">55.69</Data></Cell>
    <Cell ss:StyleID="s48"><Data ss:Type="Number">123.14</Data></Cell>
    <Cell ss:StyleID="s48"><Data ss:Type="Number">45.1</Data></Cell>
    <Cell ss:StyleID="s48"><Data ss:Type="Number">207.75</Data></Cell>
    <Cell ss:StyleID="s48"><Data ss:Type="Number">68.22</Data></Cell>
    <Cell ss:StyleID="s48"><Data ss:Type="Number">93.66</Data></Cell>
    <Cell ss:StyleID="s48"><Data ss:Type="Number">81.56</Data></Cell>
    <Cell ss:StyleID="s48"><Data ss:Type="Number">106.88</Data></Cell>
   </Row>
   <Row>
    <Cell ss:StyleID="s48"><Data ss:Type="String">Gria3</Data></Cell>
    <Cell ss:StyleID="s48"><Data ss:Type="Number">6.63</Data></Cell>
    <Cell ss:StyleID="s48"><Data ss:Type="Number">7.74</Data></Cell>
    <Cell ss:StyleID="s48"><Data ss:Type="Number">1.78</Data></Cell>
    <Cell ss:StyleID="s48"><Data ss:Type="Number">3.29</Data></Cell>
    <Cell ss:StyleID="s48"><Data ss:Type="Number">0.14000000000000001</Data></Cell>
    <Cell ss:StyleID="s48"><Data ss:Type="Number">0.09</Data></Cell>
    <Cell ss:StyleID="s48"><Data ss:Type="Number">0.09</Data></Cell>
    <Cell ss:StyleID="s48"><Data ss:Type="Number">0.2</Data></Cell>
    <Cell ss:StyleID="s48"><Data ss:Type="Number">0.99</Data></Cell>
    <Cell ss:StyleID="s48"><Data ss:Type="Number">12.33</Data></Cell>
    <Cell ss:StyleID="s48"><Data ss:Type="Number">11.58</Data></Cell>
    <Cell ss:StyleID="s48"><Data ss:Type="Number">23.58</Data></Cell>
    <Cell ss:StyleID="s48"><Data ss:Type="Number">8.36</Data></Cell>
    <Cell ss:StyleID="s48"><Data ss:Type="Number">104.43</Data></Cell>
    <Cell ss:StyleID="s48"><Data ss:Type="Number">32.619999999999997</Data></Cell>
    <Cell ss:StyleID="s48"><Data ss:Type="Number">22.29</Data></Cell>
    <Cell ss:StyleID="s48"><Data ss:Type="Number">19.760000000000002</Data></Cell>
    <Cell ss:StyleID="s48"><Data ss:Type="Number">23.35</Data></Cell>
   </Row>
   <Row>
    <Cell ss:StyleID="s48"><Data ss:Type="String">Gria4</Data></Cell>
    <Cell ss:StyleID="s48"><Data ss:Type="Number">32.159999999999997</Data></Cell>
    <Cell ss:StyleID="s48"><Data ss:Type="Number">36.25</Data></Cell>
    <Cell ss:StyleID="s48"><Data ss:Type="Number">0.14000000000000001</Data></Cell>
    <Cell ss:StyleID="s48"><Data ss:Type="Number">0.54</Data></Cell>
    <Cell ss:StyleID="s48"><Data ss:Type="Number">0.45</Data></Cell>
    <Cell ss:StyleID="s48"><Data ss:Type="Number">0.51</Data></Cell>
    <Cell ss:StyleID="s48"><Data ss:Type="Number">0.33</Data></Cell>
    <Cell ss:StyleID="s48"><Data ss:Type="Number">4.54</Data></Cell>
    <Cell ss:StyleID="s48"><Data ss:Type="Number">7.09</Data></Cell>
    <Cell ss:StyleID="s48"><Data ss:Type="Number">12.49</Data></Cell>
    <Cell ss:StyleID="s48"><Data ss:Type="Number">10.37</Data></Cell>
    <Cell ss:StyleID="s48"><Data ss:Type="Number">34.799999999999997</Data></Cell>
    <Cell ss:StyleID="s48"><Data ss:Type="Number">21.75</Data></Cell>
    <Cell ss:StyleID="s48"><Data ss:Type="Number">55.89</Data></Cell>
    <Cell ss:StyleID="s48"><Data ss:Type="Number">40.68</Data></Cell>
    <Cell ss:StyleID="s48"><Data ss:Type="Number">17.739999999999998</Data></Cell>
    <Cell ss:StyleID="s48"><Data ss:Type="Number">14.85</Data></Cell>
    <Cell ss:StyleID="s48"><Data ss:Type="Number">18.63</Data></Cell>
   </Row>
   <Row>
    <Cell ss:StyleID="s48"><Data ss:Type="String">Grik1</Data></Cell>
    <Cell ss:StyleID="s48"><Data ss:Type="Number">19.059999999999999</Data></Cell>
    <Cell ss:StyleID="s48"><Data ss:Type="Number">15.6</Data></Cell>
    <Cell ss:StyleID="s48"><Data ss:Type="Number">0.51</Data></Cell>
    <Cell ss:StyleID="s48"><Data ss:Type="Number">1.32</Data></Cell>
    <Cell ss:StyleID="s48"><Data ss:Type="Number">0.05</Data></Cell>
    <Cell ss:StyleID="s48"><Data ss:Type="Number">0.13</Data></Cell>
    <Cell ss:StyleID="s48"><Data ss:Type="Number">0.04</Data></Cell>
    <Cell ss:StyleID="s48"><Data ss:Type="Number">3.87</Data></Cell>
    <Cell ss:StyleID="s48"><Data ss:Type="Number">4.33</Data></Cell>
    <Cell ss:StyleID="s48"><Data ss:Type="Number">0.28999999999999998</Data></Cell>
    <Cell ss:StyleID="s48"><Data ss:Type="Number">0.21</Data></Cell>
    <Cell ss:StyleID="s48"><Data ss:Type="Number">3.99</Data></Cell>
    <Cell ss:StyleID="s48"><Data ss:Type="Number">3.31</Data></Cell>
    <Cell ss:StyleID="s48"><Data ss:Type="Number">20.98</Data></Cell>
    <Cell ss:StyleID="s48"><Data ss:Type="Number">18.739999999999998</Data></Cell>
    <Cell ss:StyleID="s48"><Data ss:Type="Number">8.01</Data></Cell>
    <Cell ss:StyleID="s48"><Data ss:Type="Number">7.3</Data></Cell>
    <Cell ss:StyleID="s48"><Data ss:Type="Number">9.15</Data></Cell>
   </Row>
   <Row>
    <Cell ss:StyleID="s48"><Data ss:Type="String">Grik2</Data></Cell>
    <Cell ss:StyleID="s48"><Data ss:Type="Number">13.17</Data></Cell>
    <Cell ss:StyleID="s48"><Data ss:Type="Number">10</Data></Cell>
    <Cell ss:StyleID="s48"><Data ss:Type="Number">5.31</Data></Cell>
    <Cell ss:StyleID="s48"><Data ss:Type="Number">5.96</Data></Cell>
    <Cell ss:StyleID="s48"><Data ss:Type="Number">0.23</Data></Cell>
    <Cell ss:StyleID="s48"><Data ss:Type="Number">0.17</Data></Cell>
    <Cell ss:StyleID="s48"><Data ss:Type="Number">0.04</Data></Cell>
    <Cell ss:StyleID="s48"><Data ss:Type="Number">4.28</Data></Cell>
    <Cell ss:StyleID="s48"><Data ss:Type="Number">5.19</Data></Cell>
    <Cell ss:StyleID="s48"><Data ss:Type="Number">3.15</Data></Cell>
    <Cell ss:StyleID="s48"><Data ss:Type="Number">2.84</Data></Cell>
    <Cell ss:StyleID="s48"><Data ss:Type="Number">20.58</Data></Cell>
    <Cell ss:StyleID="s48"><Data ss:Type="Number">12.66</Data></Cell>
    <Cell ss:StyleID="s48"><Data ss:Type="Number">16.670000000000002</Data></Cell>
    <Cell ss:StyleID="s48"><Data ss:Type="Number">13.68</Data></Cell>
    <Cell ss:StyleID="s48"><Data ss:Type="Number">10.44</Data></Cell>
    <Cell ss:StyleID="s48"><Data ss:Type="Number">8.6</Data></Cell>
    <Cell ss:StyleID="s48"><Data ss:Type="Number">11</Data></Cell>
   </Row>
   <Row>
    <Cell ss:StyleID="s48"><Data ss:Type="String">Grm4</Data></Cell>
    <Cell ss:StyleID="s48"><Data ss:Type="Number">4.67</Data></Cell>
    <Cell ss:StyleID="s48"><Data ss:Type="Number">2.62</Data></Cell>
    <Cell ss:StyleID="s48"><Data ss:Type="Number">0.18</Data></Cell>
    <Cell ss:StyleID="s48"><Data ss:Type="Number">0.22</Data></Cell>
    <Cell ss:StyleID="s48"><Data ss:Type="Number">0.02</Data></Cell>
    <Cell ss:StyleID="s48"><Data ss:Type="Number">0</Data></Cell>
    <Cell ss:StyleID="s48"><Data ss:Type="Number">0.19</Data></Cell>
    <Cell ss:StyleID="s48"><Data ss:Type="Number">1.64</Data></Cell>
    <Cell ss:StyleID="s48"><Data ss:Type="Number">2.33</Data></Cell>
    <Cell ss:StyleID="s48"><Data ss:Type="Number">0.25</Data></Cell>
    <Cell ss:StyleID="s48"><Data ss:Type="Number">0.27</Data></Cell>
    <Cell ss:StyleID="s48"><Data ss:Type="Number">1.46</Data></Cell>
    <Cell ss:StyleID="s48"><Data ss:Type="Number">1.85</Data></Cell>
    <Cell ss:StyleID="s48"><Data ss:Type="Number">3.05</Data></Cell>
    <Cell ss:StyleID="s48"><Data ss:Type="Number">3.51</Data></Cell>
    <Cell ss:StyleID="s48"><Data ss:Type="Number">4.5</Data></Cell>
    <Cell ss:StyleID="s48"><Data ss:Type="Number">5.03</Data></Cell>
    <Cell ss:StyleID="s48"><Data ss:Type="Number">4.5999999999999996</Data></Cell>
   </Row>
   <Row>
    <Cell ss:StyleID="s48"><Data ss:Type="String">Htr2c</Data></Cell>
    <Cell ss:StyleID="s48"><Data ss:Type="Number">3.9</Data></Cell>
    <Cell ss:StyleID="s48"><Data ss:Type="Number">1.36</Data></Cell>
    <Cell ss:StyleID="s48"><Data ss:Type="Number">0.03</Data></Cell>
    <Cell ss:StyleID="s48"><Data ss:Type="Number">0.02</Data></Cell>
    <Cell ss:StyleID="s48"><Data ss:Type="Number">0.12</Data></Cell>
    <Cell ss:StyleID="s48"><Data ss:Type="Number">0.1</Data></Cell>
    <Cell ss:StyleID="s48"><Data ss:Type="Number">0.01</Data></Cell>
    <Cell ss:StyleID="s48"><Data ss:Type="Number">0.01</Data></Cell>
    <Cell ss:StyleID="s48"><Data ss:Type="Number">0.14000000000000001</Data></Cell>
    <Cell ss:StyleID="s48"><Data ss:Type="Number">0.01</Data></Cell>
    <Cell ss:StyleID="s48"><Data ss:Type="Number">0</Data></Cell>
    <Cell ss:StyleID="s48"><Data ss:Type="Number">0.02</Data></Cell>
    <Cell ss:StyleID="s48"><Data ss:Type="Number">0.01</Data></Cell>
    <Cell ss:StyleID="s48"><Data ss:Type="Number">0.11</Data></Cell>
    <Cell ss:StyleID="s48"><Data ss:Type="Number">0.13</Data></Cell>
    <Cell ss:StyleID="s48"><Data ss:Type="Number">2.73</Data></Cell>
    <Cell ss:StyleID="s48"><Data ss:Type="Number">2.85</Data></Cell>
    <Cell ss:StyleID="s48"><Data ss:Type="Number">3.35</Data></Cell>
   </Row>
   <Row>
    <Cell ss:StyleID="s48"><Data ss:Type="String">Igfbp7</Data></Cell>
    <Cell ss:StyleID="s48"><Data ss:Type="Number">9.8000000000000007</Data></Cell>
    <Cell ss:StyleID="s48"><Data ss:Type="Number">2.92</Data></Cell>
    <Cell ss:StyleID="s48"><Data ss:Type="Number">12.71</Data></Cell>
    <Cell ss:StyleID="s48"><Data ss:Type="Number">12.17</Data></Cell>
    <Cell ss:StyleID="s48"><Data ss:Type="Number">1058.56</Data></Cell>
    <Cell ss:StyleID="s48"><Data ss:Type="Number">960.14</Data></Cell>
    <Cell ss:StyleID="s48"><Data ss:Type="Number">1.27</Data></Cell>
    <Cell ss:StyleID="s48"><Data ss:Type="Number">1.93</Data></Cell>
    <Cell ss:StyleID="s48"><Data ss:Type="Number">2.85</Data></Cell>
    <Cell ss:StyleID="s48"><Data ss:Type="Number">0.95</Data></Cell>
    <Cell ss:StyleID="s48"><Data ss:Type="Number">0.95</Data></Cell>
    <Cell ss:StyleID="s48"><Data ss:Type="Number">9.4499999999999993</Data></Cell>
    <Cell ss:StyleID="s48"><Data ss:Type="Number">14.23</Data></Cell>
    <Cell ss:StyleID="s48"><Data ss:Type="Number">12.32</Data></Cell>
    <Cell ss:StyleID="s48"><Data ss:Type="Number">15.46</Data></Cell>
    <Cell ss:StyleID="s48"><Data ss:Type="Number">75.959999999999994</Data></Cell>
    <Cell ss:StyleID="s48"><Data ss:Type="Number">74.56</Data></Cell>
    <Cell ss:StyleID="s48"><Data ss:Type="Number">94.3</Data></Cell>
   </Row>
   <Row>
    <Cell ss:StyleID="s48"><Data ss:Type="String">Kcna1</Data></Cell>
    <Cell ss:StyleID="s48"><Data ss:Type="Number">1.19</Data></Cell>
    <Cell ss:StyleID="s48"><Data ss:Type="Number">0.94</Data></Cell>
    <Cell ss:StyleID="s48"><Data ss:Type="Number">0.01</Data></Cell>
    <Cell ss:StyleID="s48"><Data ss:Type="Number">0.02</Data></Cell>
    <Cell ss:StyleID="s48"><Data ss:Type="Number">0.06</Data></Cell>
    <Cell ss:StyleID="s48"><Data ss:Type="Number">0.04</Data></Cell>
    <Cell ss:StyleID="s48"><Data ss:Type="Number">0.14000000000000001</Data></Cell>
    <Cell ss:StyleID="s48"><Data ss:Type="Number">22.08</Data></Cell>
    <Cell ss:StyleID="s48"><Data ss:Type="Number">26.61</Data></Cell>
    <Cell ss:StyleID="s48"><Data ss:Type="Number">0.03</Data></Cell>
    <Cell ss:StyleID="s48"><Data ss:Type="Number">0.01</Data></Cell>
    <Cell ss:StyleID="s48"><Data ss:Type="Number">27.22</Data></Cell>
    <Cell ss:StyleID="s48"><Data ss:Type="Number">12.74</Data></Cell>
    <Cell ss:StyleID="s48"><Data ss:Type="Number">4.6500000000000004</Data></Cell>
    <Cell ss:StyleID="s48"><Data ss:Type="Number">3.56</Data></Cell>
    <Cell ss:StyleID="s48"><Data ss:Type="Number">1.74</Data></Cell>
    <Cell ss:StyleID="s48"><Data ss:Type="Number">1.97</Data></Cell>
    <Cell ss:StyleID="s48"><Data ss:Type="Number">1.85</Data></Cell>
   </Row>
   <Row>
    <Cell ss:StyleID="s48"><Data ss:Type="String">Mir27b</Data></Cell>
    <Cell ss:StyleID="s48"><Data ss:Type="Number">0</Data></Cell>
    <Cell ss:StyleID="s48"><Data ss:Type="Number">0</Data></Cell>
    <Cell ss:StyleID="s48"><Data ss:Type="Number">0</Data></Cell>
    <Cell ss:StyleID="s48"><Data ss:Type="Number">0</Data></Cell>
    <Cell ss:StyleID="s48"><Data ss:Type="Number">0</Data></Cell>
    <Cell ss:StyleID="s48"><Data ss:Type="Number">0</Data></Cell>
    <Cell ss:StyleID="s48"><Data ss:Type="Number">0</Data></Cell>
    <Cell ss:StyleID="s48"><Data ss:Type="Number">0</Data></Cell>
    <Cell ss:StyleID="s48"><Data ss:Type="Number">0</Data></Cell>
    <Cell ss:StyleID="s48"><Data ss:Type="Number">0</Data></Cell>
    <Cell ss:StyleID="s48"><Data ss:Type="Number">0</Data></Cell>
    <Cell ss:StyleID="s48"><Data ss:Type="Number">0</Data></Cell>
    <Cell ss:StyleID="s48"><Data ss:Type="Number">0</Data></Cell>
    <Cell ss:StyleID="s48"><Data ss:Type="Number">0</Data></Cell>
    <Cell ss:StyleID="s48"><Data ss:Type="Number">0</Data></Cell>
    <Cell ss:StyleID="s48"><Data ss:Type="Number">0</Data></Cell>
    <Cell ss:StyleID="s48"><Data ss:Type="Number">0</Data></Cell>
    <Cell ss:StyleID="s48"><Data ss:Type="Number">0</Data></Cell>
   </Row>
   <Row>
    <Cell ss:StyleID="s48"><Data ss:Type="String">Mir376c</Data></Cell>
    <Cell ss:StyleID="s48"><Data ss:Type="Number">0</Data></Cell>
    <Cell ss:StyleID="s48"><Data ss:Type="Number">0</Data></Cell>
    <Cell ss:StyleID="s48"><Data ss:Type="Number">0</Data></Cell>
    <Cell ss:StyleID="s48"><Data ss:Type="Number">0</Data></Cell>
    <Cell ss:StyleID="s48"><Data ss:Type="Number">0</Data></Cell>
    <Cell ss:StyleID="s48"><Data ss:Type="Number">0</Data></Cell>
    <Cell ss:StyleID="s48"><Data ss:Type="Number">0</Data></Cell>
    <Cell ss:StyleID="s48"><Data ss:Type="Number">0</Data></Cell>
    <Cell ss:StyleID="s48"><Data ss:Type="Number">0</Data></Cell>
    <Cell ss:StyleID="s48"><Data ss:Type="Number">0</Data></Cell>
    <Cell ss:StyleID="s48"><Data ss:Type="Number">0</Data></Cell>
    <Cell ss:StyleID="s48"><Data ss:Type="Number">0</Data></Cell>
    <Cell ss:StyleID="s48"><Data ss:Type="Number">0</Data></Cell>
    <Cell ss:StyleID="s48"><Data ss:Type="Number">0</Data></Cell>
    <Cell ss:StyleID="s48"><Data ss:Type="Number">0</Data></Cell>
    <Cell ss:StyleID="s48"><Data ss:Type="Number">0</Data></Cell>
    <Cell ss:StyleID="s48"><Data ss:Type="Number">0</Data></Cell>
    <Cell ss:StyleID="s48"><Data ss:Type="Number">0</Data></Cell>
   </Row>
   <Row>
    <Cell ss:StyleID="s48"><Data ss:Type="String">Nova1</Data></Cell>
    <Cell ss:StyleID="s48"><Data ss:Type="Number">12.78</Data></Cell>
    <Cell ss:StyleID="s48"><Data ss:Type="Number">9.34</Data></Cell>
    <Cell ss:StyleID="s48"><Data ss:Type="Number">19.5</Data></Cell>
    <Cell ss:StyleID="s48"><Data ss:Type="Number">20.41</Data></Cell>
    <Cell ss:StyleID="s48"><Data ss:Type="Number">7.0000000000000007E-2</Data></Cell>
    <Cell ss:StyleID="s48"><Data ss:Type="Number">0.09</Data></Cell>
    <Cell ss:StyleID="s48"><Data ss:Type="Number">2.34</Data></Cell>
    <Cell ss:StyleID="s48"><Data ss:Type="Number">1.3</Data></Cell>
    <Cell ss:StyleID="s48"><Data ss:Type="Number">1.49</Data></Cell>
    <Cell ss:StyleID="s48"><Data ss:Type="Number">17.61</Data></Cell>
    <Cell ss:StyleID="s48"><Data ss:Type="Number">16.63</Data></Cell>
    <Cell ss:StyleID="s48"><Data ss:Type="Number">9.33</Data></Cell>
    <Cell ss:StyleID="s48"><Data ss:Type="Number">5.33</Data></Cell>
    <Cell ss:StyleID="s48"><Data ss:Type="Number">33.17</Data></Cell>
    <Cell ss:StyleID="s48"><Data ss:Type="Number">15.78</Data></Cell>
    <Cell ss:StyleID="s48"><Data ss:Type="Number">11.15</Data></Cell>
    <Cell ss:StyleID="s48"><Data ss:Type="Number">10.199999999999999</Data></Cell>
    <Cell ss:StyleID="s48"><Data ss:Type="Number">11.61</Data></Cell>
   </Row>
   <Row>
    <Cell ss:StyleID="s48"><Data ss:Type="String">Pcmt1</Data></Cell>
    <Cell ss:StyleID="s48"><Data ss:Type="Number">44.11</Data></Cell>
    <Cell ss:StyleID="s48"><Data ss:Type="Number">45.84</Data></Cell>
    <Cell ss:StyleID="s48"><Data ss:Type="Number">21.37</Data></Cell>
    <Cell ss:StyleID="s48"><Data ss:Type="Number">25.31</Data></Cell>
    <Cell ss:StyleID="s48"><Data ss:Type="Number">33.130000000000003</Data></Cell>
    <Cell ss:StyleID="s48"><Data ss:Type="Number">33.590000000000003</Data></Cell>
    <Cell ss:StyleID="s48"><Data ss:Type="Number">16.809999999999999</Data></Cell>
    <Cell ss:StyleID="s48"><Data ss:Type="Number">17.75</Data></Cell>
    <Cell ss:StyleID="s48"><Data ss:Type="Number">23.21</Data></Cell>
    <Cell ss:StyleID="s48"><Data ss:Type="Number">41.37</Data></Cell>
    <Cell ss:StyleID="s48"><Data ss:Type="Number">42.35</Data></Cell>
    <Cell ss:StyleID="s48"><Data ss:Type="Number">25.25</Data></Cell>
    <Cell ss:StyleID="s48"><Data ss:Type="Number">28.34</Data></Cell>
    <Cell ss:StyleID="s48"><Data ss:Type="Number">35.99</Data></Cell>
    <Cell ss:StyleID="s48"><Data ss:Type="Number">38.090000000000003</Data></Cell>
    <Cell ss:StyleID="s48"><Data ss:Type="Number">31.47</Data></Cell>
    <Cell ss:StyleID="s48"><Data ss:Type="Number">29.77</Data></Cell>
    <Cell ss:StyleID="s48"><Data ss:Type="Number">33.159999999999997</Data></Cell>
   </Row>
   <Row>
    <Cell ss:StyleID="s48"><Data ss:Type="String">Pum2</Data></Cell>
    <Cell ss:StyleID="s48"><Data ss:Type="Number">32.14</Data></Cell>
    <Cell ss:StyleID="s48"><Data ss:Type="Number">46.1</Data></Cell>
    <Cell ss:StyleID="s48"><Data ss:Type="Number">19.68</Data></Cell>
    <Cell ss:StyleID="s48"><Data ss:Type="Number">28.01</Data></Cell>
    <Cell ss:StyleID="s48"><Data ss:Type="Number">40.94</Data></Cell>
    <Cell ss:StyleID="s48"><Data ss:Type="Number">40.270000000000003</Data></Cell>
    <Cell ss:StyleID="s48"><Data ss:Type="Number">8.1199999999999992</Data></Cell>
    <Cell ss:StyleID="s48"><Data ss:Type="Number">6.43</Data></Cell>
    <Cell ss:StyleID="s48"><Data ss:Type="Number">9.17</Data></Cell>
    <Cell ss:StyleID="s48"><Data ss:Type="Number">41.5</Data></Cell>
    <Cell ss:StyleID="s48"><Data ss:Type="Number">35.24</Data></Cell>
    <Cell ss:StyleID="s48"><Data ss:Type="Number">23.89</Data></Cell>
    <Cell ss:StyleID="s48"><Data ss:Type="Number">16.350000000000001</Data></Cell>
    <Cell ss:StyleID="s48"><Data ss:Type="Number">37.619999999999997</Data></Cell>
    <Cell ss:StyleID="s48"><Data ss:Type="Number">25.08</Data></Cell>
    <Cell ss:StyleID="s48"><Data ss:Type="Number">30.29</Data></Cell>
    <Cell ss:StyleID="s48"><Data ss:Type="Number">28.42</Data></Cell>
    <Cell ss:StyleID="s48"><Data ss:Type="Number">31.17</Data></Cell>
   </Row>
   <Row>
    <Cell ss:StyleID="s48"><Data ss:Type="String">Slc9a6</Data></Cell>
    <Cell ss:StyleID="s48"><Data ss:Type="Number">50.17</Data></Cell>
    <Cell ss:StyleID="s48"><Data ss:Type="Number">45.22</Data></Cell>
    <Cell ss:StyleID="s48"><Data ss:Type="Number">12.65</Data></Cell>
    <Cell ss:StyleID="s48"><Data ss:Type="Number">13.56</Data></Cell>
    <Cell ss:StyleID="s48"><Data ss:Type="Number">3.57</Data></Cell>
    <Cell ss:StyleID="s48"><Data ss:Type="Number">3.86</Data></Cell>
    <Cell ss:StyleID="s48"><Data ss:Type="Number">2.2000000000000002</Data></Cell>
    <Cell ss:StyleID="s48"><Data ss:Type="Number">7.57</Data></Cell>
    <Cell ss:StyleID="s48"><Data ss:Type="Number">11.05</Data></Cell>
    <Cell ss:StyleID="s48"><Data ss:Type="Number">9.75</Data></Cell>
    <Cell ss:StyleID="s48"><Data ss:Type="Number">9.11</Data></Cell>
    <Cell ss:StyleID="s48"><Data ss:Type="Number">18.41</Data></Cell>
    <Cell ss:StyleID="s48"><Data ss:Type="Number">19.510000000000002</Data></Cell>
    <Cell ss:StyleID="s48"><Data ss:Type="Number">18.670000000000002</Data></Cell>
    <Cell ss:StyleID="s48"><Data ss:Type="Number">20.14</Data></Cell>
    <Cell ss:StyleID="s48"><Data ss:Type="Number">29.57</Data></Cell>
    <Cell ss:StyleID="s48"><Data ss:Type="Number">25.37</Data></Cell>
    <Cell ss:StyleID="s48"><Data ss:Type="Number">29.82</Data></Cell>
   </Row>
   <Row>
    <Cell ss:StyleID="s48"><Data ss:Type="String">Son</Data></Cell>
    <Cell ss:StyleID="s48"><Data ss:Type="Number">36.869999999999997</Data></Cell>
    <Cell ss:StyleID="s48"><Data ss:Type="Number">85.95</Data></Cell>
    <Cell ss:StyleID="s48"><Data ss:Type="Number">252.53</Data></Cell>
    <Cell ss:StyleID="s48"><Data ss:Type="Number">269.99</Data></Cell>
    <Cell ss:StyleID="s48"><Data ss:Type="Number">35.53</Data></Cell>
    <Cell ss:StyleID="s48"><Data ss:Type="Number">35.92</Data></Cell>
    <Cell ss:StyleID="s48"><Data ss:Type="Number">38.36</Data></Cell>
    <Cell ss:StyleID="s48"><Data ss:Type="Number">8.5399999999999991</Data></Cell>
    <Cell ss:StyleID="s48"><Data ss:Type="Number">17.12</Data></Cell>
    <Cell ss:StyleID="s48"><Data ss:Type="Number">83.18</Data></Cell>
    <Cell ss:StyleID="s48"><Data ss:Type="Number">73.180000000000007</Data></Cell>
    <Cell ss:StyleID="s48"><Data ss:Type="Number">68.22</Data></Cell>
    <Cell ss:StyleID="s48"><Data ss:Type="Number">41.1</Data></Cell>
    <Cell ss:StyleID="s48"><Data ss:Type="Number">97.91</Data></Cell>
    <Cell ss:StyleID="s48"><Data ss:Type="Number">49.85</Data></Cell>
    <Cell ss:StyleID="s48"><Data ss:Type="Number">80.650000000000006</Data></Cell>
    <Cell ss:StyleID="s48"><Data ss:Type="Number">71.819999999999993</Data></Cell>
    <Cell ss:StyleID="s48"><Data ss:Type="Number">92.18</Data></Cell>
   </Row>
   <Row>
    <Cell ss:StyleID="s48"><Data ss:Type="String">Tmem63b</Data></Cell>
    <Cell ss:StyleID="s48"><Data ss:Type="Number">72.94</Data></Cell>
    <Cell ss:StyleID="s48"><Data ss:Type="Number">60.82</Data></Cell>
    <Cell ss:StyleID="s48"><Data ss:Type="Number">74.489999999999995</Data></Cell>
    <Cell ss:StyleID="s48"><Data ss:Type="Number">65.89</Data></Cell>
    <Cell ss:StyleID="s48"><Data ss:Type="Number">15.74</Data></Cell>
    <Cell ss:StyleID="s48"><Data ss:Type="Number">14</Data></Cell>
    <Cell ss:StyleID="s48"><Data ss:Type="Number">9.06</Data></Cell>
    <Cell ss:StyleID="s48"><Data ss:Type="Number">77.599999999999994</Data></Cell>
    <Cell ss:StyleID="s48"><Data ss:Type="Number">89.63</Data></Cell>
    <Cell ss:StyleID="s48"><Data ss:Type="Number">52.43</Data></Cell>
    <Cell ss:StyleID="s48"><Data ss:Type="Number">59.58</Data></Cell>
    <Cell ss:StyleID="s48"><Data ss:Type="Number">101.49</Data></Cell>
    <Cell ss:StyleID="s48"><Data ss:Type="Number">135.18</Data></Cell>
    <Cell ss:StyleID="s48"><Data ss:Type="Number">77.11</Data></Cell>
    <Cell ss:StyleID="s48"><Data ss:Type="Number">99.31</Data></Cell>
    <Cell ss:StyleID="s48"><Data ss:Type="Number">58.02</Data></Cell>
    <Cell ss:StyleID="s48"><Data ss:Type="Number">49.97</Data></Cell>
    <Cell ss:StyleID="s48"><Data ss:Type="Number">56.95</Data></Cell>
   </Row>
   <Row>
    <Cell ss:StyleID="s48"><Data ss:Type="String">Tshz2</Data></Cell>
    <Cell ss:StyleID="s48"><Data ss:Type="Number">8.4600000000000009</Data></Cell>
    <Cell ss:StyleID="s48"><Data ss:Type="Number">13.13</Data></Cell>
    <Cell ss:StyleID="s48"><Data ss:Type="Number">0.21</Data></Cell>
    <Cell ss:StyleID="s48"><Data ss:Type="Number">0.47</Data></Cell>
    <Cell ss:StyleID="s48"><Data ss:Type="Number">19.41</Data></Cell>
    <Cell ss:StyleID="s48"><Data ss:Type="Number">16.170000000000002</Data></Cell>
    <Cell ss:StyleID="s48"><Data ss:Type="Number">0.34</Data></Cell>
    <Cell ss:StyleID="s48"><Data ss:Type="Number">0.24</Data></Cell>
    <Cell ss:StyleID="s48"><Data ss:Type="Number">0.56999999999999995</Data></Cell>
    <Cell ss:StyleID="s48"><Data ss:Type="Number">2.62</Data></Cell>
    <Cell ss:StyleID="s48"><Data ss:Type="Number">2.4500000000000002</Data></Cell>
    <Cell ss:StyleID="s48"><Data ss:Type="Number">1.27</Data></Cell>
    <Cell ss:StyleID="s48"><Data ss:Type="Number">1.02</Data></Cell>
    <Cell ss:StyleID="s48"><Data ss:Type="Number">7.05</Data></Cell>
    <Cell ss:StyleID="s48"><Data ss:Type="Number">6.24</Data></Cell>
    <Cell ss:StyleID="s48"><Data ss:Type="Number">7.08</Data></Cell>
    <Cell ss:StyleID="s48"><Data ss:Type="Number">8.23</Data></Cell>
    <Cell ss:StyleID="s48"><Data ss:Type="Number">7.31</Data></Cell>
   </Row>
   <Row>
    <Cell ss:StyleID="s48"><Data ss:Type="String">Unc80</Data></Cell>
    <Cell ss:StyleID="s48"><Data ss:Type="Number">4.2</Data></Cell>
    <Cell ss:StyleID="s48"><Data ss:Type="Number">9.61</Data></Cell>
    <Cell ss:StyleID="s48"><Data ss:Type="Number">0.66</Data></Cell>
    <Cell ss:StyleID="s48"><Data ss:Type="Number">1.1299999999999999</Data></Cell>
    <Cell ss:StyleID="s48"><Data ss:Type="Number">0.11</Data></Cell>
    <Cell ss:StyleID="s48"><Data ss:Type="Number">7.0000000000000007E-2</Data></Cell>
    <Cell ss:StyleID="s48"><Data ss:Type="Number">0.28000000000000003</Data></Cell>
    <Cell ss:StyleID="s48"><Data ss:Type="Number">0.13</Data></Cell>
    <Cell ss:StyleID="s48"><Data ss:Type="Number">0.51</Data></Cell>
    <Cell ss:StyleID="s48"><Data ss:Type="Number">0.13</Data></Cell>
    <Cell ss:StyleID="s48"><Data ss:Type="Number">0.23</Data></Cell>
    <Cell ss:StyleID="s48"><Data ss:Type="Number">2.27</Data></Cell>
    <Cell ss:StyleID="s48"><Data ss:Type="Number">1.54</Data></Cell>
    <Cell ss:StyleID="s48"><Data ss:Type="Number">10.71</Data></Cell>
    <Cell ss:StyleID="s48"><Data ss:Type="Number">6.98</Data></Cell>
    <Cell ss:StyleID="s48"><Data ss:Type="Number">5.88</Data></Cell>
    <Cell ss:StyleID="s48"><Data ss:Type="Number">6.01</Data></Cell>
    <Cell ss:StyleID="s48"><Data ss:Type="Number">6.32</Data></Cell>
   </Row>
   <Row ss:Index="37" ss:StyleID="s28" ss:Span="2"/>
  </Table>
  <WorksheetOptions xmlns="urn:schemas-microsoft-com:office:excel">
   <PageSetup>
    <Header x:Margin="0.3"/>
    <Footer x:Margin="0.3"/>
    <PageMargins x:Bottom="0.75" x:Left="0.7" x:Right="0.7" x:Top="0.75"/>
   </PageSetup>
   <Print>
    <ValidPrinterInfo/>
    <HorizontalResolution>600</HorizontalResolution>
    <VerticalResolution>0</VerticalResolution>
   </Print>
   <Zoom>150</Zoom>
   <PageLayoutZoom>150</PageLayoutZoom>
   <Panes>
    <Pane>
     <Number>3</Number>
     <ActiveCol>10</ActiveCol>
    </Pane>
   </Panes>
   <ProtectObjects>False</ProtectObjects>
   <ProtectScenarios>False</ProtectScenarios>
  </WorksheetOptions>
 </Worksheet>
 <Worksheet ss:Name="Table S4">
  <Names>
   <NamedRange ss:Name="_FilterDatabase" ss:RefersTo="='Table S4'!R2C1:R191C57"
    ss:Hidden="1"/>
  </Names>
  <Table ss:ExpandedColumnCount="57" ss:ExpandedRowCount="191" x:FullColumns="1"
   x:FullRows="1" ss:StyleID="s19" ss:DefaultColumnWidth="53"
   ss:DefaultRowHeight="14">
   <Column ss:Index="3" ss:StyleID="s19" ss:Width="54"/>
   <Row>
    <Cell><Data ss:Type="String">Table S4. Editing levels and number of reads for 189 editing sites passing initial cutoffs in targeted sequencing of SWI model. Con=Control, In=Injury, hp=hippocampus</Data></Cell>
   </Row>
   <Row ss:StyleID="s21">
    <Cell ss:StyleID="s29"><Data ss:Type="String">Gene</Data><NamedCell
      ss:Name="_FilterDatabase"/></Cell>
    <Cell ss:StyleID="s29"><Data ss:Type="String">Chromosome</Data><NamedCell
      ss:Name="_FilterDatabase"/></Cell>
    <Cell ss:StyleID="s29"><Data ss:Type="String">Position</Data><NamedCell
      ss:Name="_FilterDatabase"/></Cell>
    <Cell ss:StyleID="s29"><Data ss:Type="String">Region</Data><NamedCell
      ss:Name="_FilterDatabase"/></Cell>
    <Cell ss:StyleID="s29"><Data ss:Type="String">Conserved</Data><NamedCell
      ss:Name="_FilterDatabase"/></Cell>
    <Cell ss:StyleID="s29"><Data ss:Type="String">1In_cortex1_R</Data><NamedCell
      ss:Name="_FilterDatabase"/></Cell>
    <Cell ss:StyleID="s29"><Data ss:Type="String">1In_cortex1_E</Data><NamedCell
      ss:Name="_FilterDatabase"/></Cell>
    <Cell ss:StyleID="s29"><Data ss:Type="String">1In_cortex2_R</Data><NamedCell
      ss:Name="_FilterDatabase"/></Cell>
    <Cell ss:StyleID="s29"><Data ss:Type="String">1In_cortex2_E</Data><NamedCell
      ss:Name="_FilterDatabase"/></Cell>
    <Cell ss:StyleID="s29"><Data ss:Type="String">2In_cortex1_R</Data><NamedCell
      ss:Name="_FilterDatabase"/></Cell>
    <Cell ss:StyleID="s29"><Data ss:Type="String">2In_cortex1_E</Data><NamedCell
      ss:Name="_FilterDatabase"/></Cell>
    <Cell ss:StyleID="s29"><Data ss:Type="String">2In_cortex2_R</Data><NamedCell
      ss:Name="_FilterDatabase"/></Cell>
    <Cell ss:StyleID="s29"><Data ss:Type="String">2In_cortex2_E</Data><NamedCell
      ss:Name="_FilterDatabase"/></Cell>
    <Cell ss:StyleID="s29"><Data ss:Type="String">3In_cortex1_R</Data><NamedCell
      ss:Name="_FilterDatabase"/></Cell>
    <Cell ss:StyleID="s29"><Data ss:Type="String">3In_cortex1_E</Data><NamedCell
      ss:Name="_FilterDatabase"/></Cell>
    <Cell ss:StyleID="s29"><Data ss:Type="String">3In_cortex2_R</Data><NamedCell
      ss:Name="_FilterDatabase"/></Cell>
    <Cell ss:StyleID="s29"><Data ss:Type="String">3In_cortex2_E</Data><NamedCell
      ss:Name="_FilterDatabase"/></Cell>
    <Cell ss:StyleID="s29"><Data ss:Type="String">5In_cortex1_R</Data><NamedCell
      ss:Name="_FilterDatabase"/></Cell>
    <Cell ss:StyleID="s29"><Data ss:Type="String">5In_cortex1_E</Data><NamedCell
      ss:Name="_FilterDatabase"/></Cell>
    <Cell ss:StyleID="s29"><Data ss:Type="String">5In_cortex2_R</Data><NamedCell
      ss:Name="_FilterDatabase"/></Cell>
    <Cell ss:StyleID="s29"><Data ss:Type="String">5In_cortex2_E</Data><NamedCell
      ss:Name="_FilterDatabase"/></Cell>
    <Cell ss:StyleID="s29"><Data ss:Type="String">4Con_cortex1_R</Data><NamedCell
      ss:Name="_FilterDatabase"/></Cell>
    <Cell ss:StyleID="s29"><Data ss:Type="String">4Con_cortex1_E</Data><NamedCell
      ss:Name="_FilterDatabase"/></Cell>
    <Cell ss:StyleID="s29"><Data ss:Type="String">4Con_cortex2_R</Data><NamedCell
      ss:Name="_FilterDatabase"/></Cell>
    <Cell ss:StyleID="s29"><Data ss:Type="String">4Con_cortex2_E</Data><NamedCell
      ss:Name="_FilterDatabase"/></Cell>
    <Cell ss:StyleID="s29"><Data ss:Type="String">6Con_cortex1_R</Data><NamedCell
      ss:Name="_FilterDatabase"/></Cell>
    <Cell ss:StyleID="s29"><Data ss:Type="String">6Con_cortex1_E</Data><NamedCell
      ss:Name="_FilterDatabase"/></Cell>
    <Cell ss:StyleID="s29"><Data ss:Type="String">6Con_cortex2_R</Data><NamedCell
      ss:Name="_FilterDatabase"/></Cell>
    <Cell ss:StyleID="s29"><Data ss:Type="String">6Con_cortex2_E</Data><NamedCell
      ss:Name="_FilterDatabase"/></Cell>
    <Cell ss:StyleID="s29"><Data ss:Type="String">1In_hp1_R</Data><NamedCell
      ss:Name="_FilterDatabase"/></Cell>
    <Cell ss:StyleID="s29"><Data ss:Type="String">1In_hp1_E</Data><NamedCell
      ss:Name="_FilterDatabase"/></Cell>
    <Cell ss:StyleID="s29"><Data ss:Type="String">1In_hp2_R</Data><NamedCell
      ss:Name="_FilterDatabase"/></Cell>
    <Cell ss:StyleID="s29"><Data ss:Type="String">1In_hp2_E</Data><NamedCell
      ss:Name="_FilterDatabase"/></Cell>
    <Cell ss:StyleID="s29"><Data ss:Type="String">2In_hp1_R</Data><NamedCell
      ss:Name="_FilterDatabase"/></Cell>
    <Cell ss:StyleID="s29"><Data ss:Type="String">2In_hp1_E</Data><NamedCell
      ss:Name="_FilterDatabase"/></Cell>
    <Cell ss:StyleID="s29"><Data ss:Type="String">2In_hp2_R</Data><NamedCell
      ss:Name="_FilterDatabase"/></Cell>
    <Cell ss:StyleID="s29"><Data ss:Type="String">2In_hp2_E</Data><NamedCell
      ss:Name="_FilterDatabase"/></Cell>
    <Cell ss:StyleID="s29"><Data ss:Type="String">3In_hp1_R</Data><NamedCell
      ss:Name="_FilterDatabase"/></Cell>
    <Cell ss:StyleID="s29"><Data ss:Type="String">3In_hp1_E</Data><NamedCell
      ss:Name="_FilterDatabase"/></Cell>
    <Cell ss:StyleID="s29"><Data ss:Type="String">3In_hp2_R</Data><NamedCell
      ss:Name="_FilterDatabase"/></Cell>
    <Cell ss:StyleID="s29"><Data ss:Type="String">3In_hp2_E</Data><NamedCell
      ss:Name="_FilterDatabase"/></Cell>
    <Cell ss:StyleID="s29"><Data ss:Type="String">5In_hp1_R</Data><NamedCell
      ss:Name="_FilterDatabase"/></Cell>
    <Cell ss:StyleID="s29"><Data ss:Type="String">5In_hp1_E</Data><NamedCell
      ss:Name="_FilterDatabase"/></Cell>
    <Cell ss:StyleID="s29"><Data ss:Type="String">5In_hp2_R</Data><NamedCell
      ss:Name="_FilterDatabase"/></Cell>
    <Cell ss:StyleID="s29"><Data ss:Type="String">5In_hp2_E</Data><NamedCell
      ss:Name="_FilterDatabase"/></Cell>
    <Cell ss:StyleID="s29"><Data ss:Type="String">4Con_hp1_R</Data><NamedCell
      ss:Name="_FilterDatabase"/></Cell>
    <Cell ss:StyleID="s29"><Data ss:Type="String">4Con_hp1_E</Data><NamedCell
      ss:Name="_FilterDatabase"/></Cell>
    <Cell ss:StyleID="s29"><Data ss:Type="String">4Con_hp2_R</Data><NamedCell
      ss:Name="_FilterDatabase"/></Cell>
    <Cell ss:StyleID="s29"><Data ss:Type="String">4Con_hp2_E</Data><NamedCell
      ss:Name="_FilterDatabase"/></Cell>
    <Cell ss:StyleID="s29"><Data ss:Type="String">6Con_hp1_R</Data><NamedCell
      ss:Name="_FilterDatabase"/></Cell>
    <Cell ss:StyleID="s29"><Data ss:Type="String">6Con_hp1_E</Data><NamedCell
      ss:Name="_FilterDatabase"/></Cell>
    <Cell ss:StyleID="s29"><Data ss:Type="String">6Con_hp2_R</Data><NamedCell
      ss:Name="_FilterDatabase"/></Cell>
    <Cell ss:StyleID="s29"><Data ss:Type="String">6Con_hp2_E</Data><NamedCell
      ss:Name="_FilterDatabase"/></Cell>
    <Cell ss:StyleID="s29"><Data ss:Type="String">In_cortex Avg</Data><NamedCell
      ss:Name="_FilterDatabase"/></Cell>
    <Cell ss:StyleID="s29"><Data ss:Type="String">Con_cortex Avg</Data><NamedCell
      ss:Name="_FilterDatabase"/></Cell>
    <Cell ss:StyleID="s29"><Data ss:Type="String">In_hp Avg</Data><NamedCell
      ss:Name="_FilterDatabase"/></Cell>
    <Cell ss:StyleID="s29"><Data ss:Type="String">Con_hp Avg</Data><NamedCell
      ss:Name="_FilterDatabase"/></Cell>
   </Row>
   <Row>
    <Cell ss:StyleID="s23"><Data ss:Type="String">Copa</Data><NamedCell
      ss:Name="_FilterDatabase"/></Cell>
    <Cell ss:StyleID="s23"><Data ss:Type="String">chr1</Data><NamedCell
      ss:Name="_FilterDatabase"/></Cell>
    <Cell ss:StyleID="s23"><Data ss:Type="Number">174022479</Data><NamedCell
      ss:Name="_FilterDatabase"/></Cell>
    <Cell ss:StyleID="s23"><Data ss:Type="String">exonic</Data><NamedCell
      ss:Name="_FilterDatabase"/></Cell>
    <Cell ss:StyleID="s23"><Data ss:Type="String">conserved</Data><NamedCell
      ss:Name="_FilterDatabase"/></Cell>
    <Cell ss:StyleID="s23"><Data ss:Type="Number">12008</Data><NamedCell
      ss:Name="_FilterDatabase"/></Cell>
    <Cell ss:StyleID="s23"><Data ss:Type="Number">6.8204500000000001</Data><NamedCell
      ss:Name="_FilterDatabase"/></Cell>
    <Cell ss:StyleID="s23"><Data ss:Type="Number">7995</Data><NamedCell
      ss:Name="_FilterDatabase"/></Cell>
    <Cell ss:StyleID="s23"><Data ss:Type="Number">6.5415900000000002</Data><NamedCell
      ss:Name="_FilterDatabase"/></Cell>
    <Cell ss:StyleID="s23"><Data ss:Type="Number">3720</Data><NamedCell
      ss:Name="_FilterDatabase"/></Cell>
    <Cell ss:StyleID="s23"><Data ss:Type="Number">7.7957000000000001</Data><NamedCell
      ss:Name="_FilterDatabase"/></Cell>
    <Cell ss:StyleID="s23"><Data ss:Type="Number">7622</Data><NamedCell
      ss:Name="_FilterDatabase"/></Cell>
    <Cell ss:StyleID="s23"><Data ss:Type="Number">7.3471500000000001</Data><NamedCell
      ss:Name="_FilterDatabase"/></Cell>
    <Cell ss:StyleID="s23"><Data ss:Type="Number">6562</Data><NamedCell
      ss:Name="_FilterDatabase"/></Cell>
    <Cell ss:StyleID="s23"><Data ss:Type="Number">8.3968299999999996</Data><NamedCell
      ss:Name="_FilterDatabase"/></Cell>
    <Cell ss:StyleID="s23"><Data ss:Type="Number">6433</Data><NamedCell
      ss:Name="_FilterDatabase"/></Cell>
    <Cell ss:StyleID="s23"><Data ss:Type="Number">7.3216200000000002</Data><NamedCell
      ss:Name="_FilterDatabase"/></Cell>
    <Cell ss:StyleID="s23"><Data ss:Type="Number">9401</Data><NamedCell
      ss:Name="_FilterDatabase"/></Cell>
    <Cell ss:StyleID="s23"><Data ss:Type="Number">8.9352199999999993</Data><NamedCell
      ss:Name="_FilterDatabase"/></Cell>
    <Cell ss:StyleID="s23"><Data ss:Type="Number">7064</Data><NamedCell
      ss:Name="_FilterDatabase"/></Cell>
    <Cell ss:StyleID="s23"><Data ss:Type="Number">8.08324</Data><NamedCell
      ss:Name="_FilterDatabase"/></Cell>
    <Cell ss:StyleID="s23"><Data ss:Type="Number">5071</Data><NamedCell
      ss:Name="_FilterDatabase"/></Cell>
    <Cell ss:StyleID="s23"><Data ss:Type="Number">5.1469100000000001</Data><NamedCell
      ss:Name="_FilterDatabase"/></Cell>
    <Cell ss:StyleID="s23"><Data ss:Type="Number">7952</Data><NamedCell
      ss:Name="_FilterDatabase"/></Cell>
    <Cell ss:StyleID="s23"><Data ss:Type="Number">6.1352799999999998</Data><NamedCell
      ss:Name="_FilterDatabase"/></Cell>
    <Cell ss:StyleID="s23"><Data ss:Type="Number">6825</Data><NamedCell
      ss:Name="_FilterDatabase"/></Cell>
    <Cell ss:StyleID="s23"><Data ss:Type="Number">5.3333300000000001</Data><NamedCell
      ss:Name="_FilterDatabase"/></Cell>
    <Cell ss:StyleID="s23"><Data ss:Type="Number">6223</Data><NamedCell
      ss:Name="_FilterDatabase"/></Cell>
    <Cell ss:StyleID="s23"><Data ss:Type="Number">5.9617500000000003</Data><NamedCell
      ss:Name="_FilterDatabase"/></Cell>
    <Cell ss:StyleID="s23"><Data ss:Type="Number">4915</Data><NamedCell
      ss:Name="_FilterDatabase"/></Cell>
    <Cell ss:StyleID="s23"><Data ss:Type="Number">10.661199999999999</Data><NamedCell
      ss:Name="_FilterDatabase"/></Cell>
    <Cell ss:StyleID="s23"><Data ss:Type="Number">5899</Data><NamedCell
      ss:Name="_FilterDatabase"/></Cell>
    <Cell ss:StyleID="s23"><Data ss:Type="Number">12.629300000000001</Data><NamedCell
      ss:Name="_FilterDatabase"/></Cell>
    <Cell ss:StyleID="s23"><Data ss:Type="Number">6173</Data><NamedCell
      ss:Name="_FilterDatabase"/></Cell>
    <Cell ss:StyleID="s23"><Data ss:Type="Number">12.7653</Data><NamedCell
      ss:Name="_FilterDatabase"/></Cell>
    <Cell ss:StyleID="s23"><Data ss:Type="Number">6794</Data><NamedCell
      ss:Name="_FilterDatabase"/></Cell>
    <Cell ss:StyleID="s23"><Data ss:Type="Number">13.5266</Data><NamedCell
      ss:Name="_FilterDatabase"/></Cell>
    <Cell ss:StyleID="s23"><Data ss:Type="Number">5948</Data><NamedCell
      ss:Name="_FilterDatabase"/></Cell>
    <Cell ss:StyleID="s23"><Data ss:Type="Number">13.6348</Data><NamedCell
      ss:Name="_FilterDatabase"/></Cell>
    <Cell ss:StyleID="s23"><Data ss:Type="Number">3826</Data><NamedCell
      ss:Name="_FilterDatabase"/></Cell>
    <Cell ss:StyleID="s23"><Data ss:Type="Number">12.8855</Data><NamedCell
      ss:Name="_FilterDatabase"/></Cell>
    <Cell ss:StyleID="s23"><Data ss:Type="Number">3778</Data><NamedCell
      ss:Name="_FilterDatabase"/></Cell>
    <Cell ss:StyleID="s23"><Data ss:Type="Number">15.696099999999999</Data><NamedCell
      ss:Name="_FilterDatabase"/></Cell>
    <Cell ss:StyleID="s23"><Data ss:Type="Number">4786</Data><NamedCell
      ss:Name="_FilterDatabase"/></Cell>
    <Cell ss:StyleID="s23"><Data ss:Type="Number">15.5036</Data><NamedCell
      ss:Name="_FilterDatabase"/></Cell>
    <Cell ss:StyleID="s23"><Data ss:Type="Number">7749</Data><NamedCell
      ss:Name="_FilterDatabase"/></Cell>
    <Cell ss:StyleID="s23"><Data ss:Type="Number">6.2717799999999997</Data><NamedCell
      ss:Name="_FilterDatabase"/></Cell>
    <Cell ss:StyleID="s23"><Data ss:Type="Number">5809</Data><NamedCell
      ss:Name="_FilterDatabase"/></Cell>
    <Cell ss:StyleID="s23"><Data ss:Type="Number">7.8843199999999998</Data><NamedCell
      ss:Name="_FilterDatabase"/></Cell>
    <Cell ss:StyleID="s23"><Data ss:Type="Number">7328</Data><NamedCell
      ss:Name="_FilterDatabase"/></Cell>
    <Cell ss:StyleID="s23"><Data ss:Type="Number">6.9596099999999996</Data><NamedCell
      ss:Name="_FilterDatabase"/></Cell>
    <Cell ss:StyleID="s23"><Data ss:Type="Number">7192</Data><NamedCell
      ss:Name="_FilterDatabase"/></Cell>
    <Cell ss:StyleID="s23"><Data ss:Type="Number">7.61958</Data><NamedCell
      ss:Name="_FilterDatabase"/></Cell>
    <Cell ss:StyleID="s23"><Data ss:Type="Number">7.6552249999999997</Data><NamedCell
      ss:Name="_FilterDatabase"/></Cell>
    <Cell ss:StyleID="s23"><Data ss:Type="Number">5.6443174999999997</Data><NamedCell
      ss:Name="_FilterDatabase"/></Cell>
    <Cell ss:StyleID="s23"><Data ss:Type="Number">13.412800000000001</Data><NamedCell
      ss:Name="_FilterDatabase"/></Cell>
    <Cell ss:StyleID="s23"><Data ss:Type="Number">7.1838224999999998</Data><NamedCell
      ss:Name="_FilterDatabase"/></Cell>
   </Row>
   <Row>
    <Cell ss:StyleID="s23"><Data ss:Type="String">Grik2</Data><NamedCell
      ss:Name="_FilterDatabase"/></Cell>
    <Cell ss:StyleID="s23"><Data ss:Type="String">chr10</Data><NamedCell
      ss:Name="_FilterDatabase"/></Cell>
    <Cell ss:StyleID="s23"><Data ss:Type="Number">48962267</Data><NamedCell
      ss:Name="_FilterDatabase"/></Cell>
    <Cell ss:StyleID="s23"><Data ss:Type="String">intronic</Data><NamedCell
      ss:Name="_FilterDatabase"/></Cell>
    <Cell ss:StyleID="s23"><Data ss:Type="String">conserved</Data><NamedCell
      ss:Name="_FilterDatabase"/></Cell>
    <Cell ss:StyleID="s23"><Data ss:Type="Number">3606</Data><NamedCell
      ss:Name="_FilterDatabase"/></Cell>
    <Cell ss:StyleID="s23"><Data ss:Type="Number">89.378799999999998</Data><NamedCell
      ss:Name="_FilterDatabase"/></Cell>
    <Cell ss:StyleID="s23"><Data ss:Type="Number">3799</Data><NamedCell
      ss:Name="_FilterDatabase"/></Cell>
    <Cell ss:StyleID="s23"><Data ss:Type="Number">89.865799999999993</Data><NamedCell
      ss:Name="_FilterDatabase"/></Cell>
    <Cell ss:StyleID="s23"><Data ss:Type="Number">1405</Data><NamedCell
      ss:Name="_FilterDatabase"/></Cell>
    <Cell ss:StyleID="s23"><Data ss:Type="Number">90.391499999999994</Data><NamedCell
      ss:Name="_FilterDatabase"/></Cell>
    <Cell ss:StyleID="s23"><Data ss:Type="Number">3056</Data><NamedCell
      ss:Name="_FilterDatabase"/></Cell>
    <Cell ss:StyleID="s23"><Data ss:Type="Number">85.078500000000005</Data><NamedCell
      ss:Name="_FilterDatabase"/></Cell>
    <Cell ss:StyleID="s23"><Data ss:Type="Number">1558</Data><NamedCell
      ss:Name="_FilterDatabase"/></Cell>
    <Cell ss:StyleID="s23"><Data ss:Type="Number">77.727900000000005</Data><NamedCell
      ss:Name="_FilterDatabase"/></Cell>
    <Cell ss:StyleID="s23"><Data ss:Type="Number">2431</Data><NamedCell
      ss:Name="_FilterDatabase"/></Cell>
    <Cell ss:StyleID="s23"><Data ss:Type="Number">83.422499999999999</Data><NamedCell
      ss:Name="_FilterDatabase"/></Cell>
    <Cell ss:StyleID="s23"><Data ss:Type="Number">3905</Data><NamedCell
      ss:Name="_FilterDatabase"/></Cell>
    <Cell ss:StyleID="s23"><Data ss:Type="Number">87.682500000000005</Data><NamedCell
      ss:Name="_FilterDatabase"/></Cell>
    <Cell ss:StyleID="s23"><Data ss:Type="Number">2704</Data><NamedCell
      ss:Name="_FilterDatabase"/></Cell>
    <Cell ss:StyleID="s23"><Data ss:Type="Number">85.761799999999994</Data><NamedCell
      ss:Name="_FilterDatabase"/></Cell>
    <Cell ss:StyleID="s23"><Data ss:Type="Number">989</Data><NamedCell
      ss:Name="_FilterDatabase"/></Cell>
    <Cell ss:StyleID="s23"><Data ss:Type="Number">88.877700000000004</Data><NamedCell
      ss:Name="_FilterDatabase"/></Cell>
    <Cell ss:StyleID="s23"><Data ss:Type="Number">2887</Data><NamedCell
      ss:Name="_FilterDatabase"/></Cell>
    <Cell ss:StyleID="s23"><Data ss:Type="Number">84.586100000000002</Data><NamedCell
      ss:Name="_FilterDatabase"/></Cell>
    <Cell ss:StyleID="s23"><Data ss:Type="Number">2653</Data><NamedCell
      ss:Name="_FilterDatabase"/></Cell>
    <Cell ss:StyleID="s23"><Data ss:Type="Number">86.166600000000003</Data><NamedCell
      ss:Name="_FilterDatabase"/></Cell>
    <Cell ss:StyleID="s23"><Data ss:Type="Number">2446</Data><NamedCell
      ss:Name="_FilterDatabase"/></Cell>
    <Cell ss:StyleID="s23"><Data ss:Type="Number">86.467699999999994</Data><NamedCell
      ss:Name="_FilterDatabase"/></Cell>
    <Cell ss:StyleID="s23"><Data ss:Type="Number">1616</Data><NamedCell
      ss:Name="_FilterDatabase"/></Cell>
    <Cell ss:StyleID="s23"><Data ss:Type="Number">85.396000000000001</Data><NamedCell
      ss:Name="_FilterDatabase"/></Cell>
    <Cell ss:StyleID="s23"><Data ss:Type="Number">2358</Data><NamedCell
      ss:Name="_FilterDatabase"/></Cell>
    <Cell ss:StyleID="s23"><Data ss:Type="Number">89.100899999999996</Data><NamedCell
      ss:Name="_FilterDatabase"/></Cell>
    <Cell ss:StyleID="s23"><Data ss:Type="Number">2252</Data><NamedCell
      ss:Name="_FilterDatabase"/></Cell>
    <Cell ss:StyleID="s23"><Data ss:Type="Number">87.388999999999996</Data><NamedCell
      ss:Name="_FilterDatabase"/></Cell>
    <Cell ss:StyleID="s23"><Data ss:Type="Number">2745</Data><NamedCell
      ss:Name="_FilterDatabase"/></Cell>
    <Cell ss:StyleID="s23"><Data ss:Type="Number">86.083799999999997</Data><NamedCell
      ss:Name="_FilterDatabase"/></Cell>
    <Cell ss:StyleID="s23"><Data ss:Type="Number">2222</Data><NamedCell
      ss:Name="_FilterDatabase"/></Cell>
    <Cell ss:StyleID="s23"><Data ss:Type="Number">84.968500000000006</Data><NamedCell
      ss:Name="_FilterDatabase"/></Cell>
    <Cell ss:StyleID="s23"><Data ss:Type="Number">1401</Data><NamedCell
      ss:Name="_FilterDatabase"/></Cell>
    <Cell ss:StyleID="s23"><Data ss:Type="Number">89.007900000000006</Data><NamedCell
      ss:Name="_FilterDatabase"/></Cell>
    <Cell ss:StyleID="s23"><Data ss:Type="Number">1881</Data><NamedCell
      ss:Name="_FilterDatabase"/></Cell>
    <Cell ss:StyleID="s23"><Data ss:Type="Number">84.742199999999997</Data><NamedCell
      ss:Name="_FilterDatabase"/></Cell>
    <Cell ss:StyleID="s23"><Data ss:Type="Number">2022</Data><NamedCell
      ss:Name="_FilterDatabase"/></Cell>
    <Cell ss:StyleID="s23"><Data ss:Type="Number">91.097899999999996</Data><NamedCell
      ss:Name="_FilterDatabase"/></Cell>
    <Cell ss:StyleID="s23"><Data ss:Type="Number">3121</Data><NamedCell
      ss:Name="_FilterDatabase"/></Cell>
    <Cell ss:StyleID="s23"><Data ss:Type="Number">87.632199999999997</Data><NamedCell
      ss:Name="_FilterDatabase"/></Cell>
    <Cell ss:StyleID="s23"><Data ss:Type="Number">2775</Data><NamedCell
      ss:Name="_FilterDatabase"/></Cell>
    <Cell ss:StyleID="s23"><Data ss:Type="Number">87.2072</Data><NamedCell
      ss:Name="_FilterDatabase"/></Cell>
    <Cell ss:StyleID="s23"><Data ss:Type="Number">3163</Data><NamedCell
      ss:Name="_FilterDatabase"/></Cell>
    <Cell ss:StyleID="s23"><Data ss:Type="Number">90.8947</Data><NamedCell
      ss:Name="_FilterDatabase"/></Cell>
    <Cell ss:StyleID="s23"><Data ss:Type="Number">2747</Data><NamedCell
      ss:Name="_FilterDatabase"/></Cell>
    <Cell ss:StyleID="s23"><Data ss:Type="Number">91.554400000000001</Data><NamedCell
      ss:Name="_FilterDatabase"/></Cell>
    <Cell ss:StyleID="s23"><Data ss:Type="Number">86.163662500000001</Data><NamedCell
      ss:Name="_FilterDatabase"/></Cell>
    <Cell ss:StyleID="s23"><Data ss:Type="Number">86.524524999999997</Data><NamedCell
      ss:Name="_FilterDatabase"/></Cell>
    <Cell ss:StyleID="s23"><Data ss:Type="Number">87.223275000000001</Data><NamedCell
      ss:Name="_FilterDatabase"/></Cell>
    <Cell ss:StyleID="s23"><Data ss:Type="Number">89.322125</Data><NamedCell
      ss:Name="_FilterDatabase"/></Cell>
   </Row>
   <Row>
    <Cell ss:StyleID="s23"><Data ss:Type="String">Grik2</Data><NamedCell
      ss:Name="_FilterDatabase"/></Cell>
    <Cell ss:StyleID="s23"><Data ss:Type="String">chr10</Data><NamedCell
      ss:Name="_FilterDatabase"/></Cell>
    <Cell ss:StyleID="s23"><Data ss:Type="Number">48962294</Data><NamedCell
      ss:Name="_FilterDatabase"/></Cell>
    <Cell ss:StyleID="s23"><Data ss:Type="String">intronic</Data><NamedCell
      ss:Name="_FilterDatabase"/></Cell>
    <Cell ss:StyleID="s23"><Data ss:Type="String">conserved</Data><NamedCell
      ss:Name="_FilterDatabase"/></Cell>
    <Cell ss:StyleID="s23"><Data ss:Type="Number">3624</Data><NamedCell
      ss:Name="_FilterDatabase"/></Cell>
    <Cell ss:StyleID="s23"><Data ss:Type="Number">40.590499999999999</Data><NamedCell
      ss:Name="_FilterDatabase"/></Cell>
    <Cell ss:StyleID="s23"><Data ss:Type="Number">3802</Data><NamedCell
      ss:Name="_FilterDatabase"/></Cell>
    <Cell ss:StyleID="s23"><Data ss:Type="Number">41.346699999999998</Data><NamedCell
      ss:Name="_FilterDatabase"/></Cell>
    <Cell ss:StyleID="s23"><Data ss:Type="Number">1416</Data><NamedCell
      ss:Name="_FilterDatabase"/></Cell>
    <Cell ss:StyleID="s23"><Data ss:Type="Number">51.412399999999998</Data><NamedCell
      ss:Name="_FilterDatabase"/></Cell>
    <Cell ss:StyleID="s23"><Data ss:Type="Number">3025</Data><NamedCell
      ss:Name="_FilterDatabase"/></Cell>
    <Cell ss:StyleID="s23"><Data ss:Type="Number">36.066099999999999</Data><NamedCell
      ss:Name="_FilterDatabase"/></Cell>
    <Cell ss:StyleID="s23"><Data ss:Type="Number">1523</Data><NamedCell
      ss:Name="_FilterDatabase"/></Cell>
    <Cell ss:StyleID="s23"><Data ss:Type="Number">49.244900000000001</Data><NamedCell
      ss:Name="_FilterDatabase"/></Cell>
    <Cell ss:StyleID="s23"><Data ss:Type="Number">2433</Data><NamedCell
      ss:Name="_FilterDatabase"/></Cell>
    <Cell ss:StyleID="s23"><Data ss:Type="Number">39.539700000000003</Data><NamedCell
      ss:Name="_FilterDatabase"/></Cell>
    <Cell ss:StyleID="s23"><Data ss:Type="Number">3892</Data><NamedCell
      ss:Name="_FilterDatabase"/></Cell>
    <Cell ss:StyleID="s23"><Data ss:Type="Number">39.696800000000003</Data><NamedCell
      ss:Name="_FilterDatabase"/></Cell>
    <Cell ss:StyleID="s23"><Data ss:Type="Number">2693</Data><NamedCell
      ss:Name="_FilterDatabase"/></Cell>
    <Cell ss:StyleID="s23"><Data ss:Type="Number">33.7913</Data><NamedCell
      ss:Name="_FilterDatabase"/></Cell>
    <Cell ss:StyleID="s23"><Data ss:Type="Number">971</Data><NamedCell
      ss:Name="_FilterDatabase"/></Cell>
    <Cell ss:StyleID="s23"><Data ss:Type="Number">40.473700000000001</Data><NamedCell
      ss:Name="_FilterDatabase"/></Cell>
    <Cell ss:StyleID="s23"><Data ss:Type="Number">2863</Data><NamedCell
      ss:Name="_FilterDatabase"/></Cell>
    <Cell ss:StyleID="s23"><Data ss:Type="Number">37.582999999999998</Data><NamedCell
      ss:Name="_FilterDatabase"/></Cell>
    <Cell ss:StyleID="s23"><Data ss:Type="Number">2665</Data><NamedCell
      ss:Name="_FilterDatabase"/></Cell>
    <Cell ss:StyleID="s23"><Data ss:Type="Number">39.8874</Data><NamedCell
      ss:Name="_FilterDatabase"/></Cell>
    <Cell ss:StyleID="s23"><Data ss:Type="Number">2441</Data><NamedCell
      ss:Name="_FilterDatabase"/></Cell>
    <Cell ss:StyleID="s23"><Data ss:Type="Number">37.525599999999997</Data><NamedCell
      ss:Name="_FilterDatabase"/></Cell>
    <Cell ss:StyleID="s23"><Data ss:Type="Number">1601</Data><NamedCell
      ss:Name="_FilterDatabase"/></Cell>
    <Cell ss:StyleID="s23"><Data ss:Type="Number">26.8582</Data><NamedCell
      ss:Name="_FilterDatabase"/></Cell>
    <Cell ss:StyleID="s23"><Data ss:Type="Number">2363</Data><NamedCell
      ss:Name="_FilterDatabase"/></Cell>
    <Cell ss:StyleID="s23"><Data ss:Type="Number">40.499400000000001</Data><NamedCell
      ss:Name="_FilterDatabase"/></Cell>
    <Cell ss:StyleID="s23"><Data ss:Type="Number">2232</Data><NamedCell
      ss:Name="_FilterDatabase"/></Cell>
    <Cell ss:StyleID="s23"><Data ss:Type="Number">26.971299999999999</Data><NamedCell
      ss:Name="_FilterDatabase"/></Cell>
    <Cell ss:StyleID="s23"><Data ss:Type="Number">2712</Data><NamedCell
      ss:Name="_FilterDatabase"/></Cell>
    <Cell ss:StyleID="s23"><Data ss:Type="Number">31.895299999999999</Data><NamedCell
      ss:Name="_FilterDatabase"/></Cell>
    <Cell ss:StyleID="s23"><Data ss:Type="Number">2213</Data><NamedCell
      ss:Name="_FilterDatabase"/></Cell>
    <Cell ss:StyleID="s23"><Data ss:Type="Number">32.173499999999997</Data><NamedCell
      ss:Name="_FilterDatabase"/></Cell>
    <Cell ss:StyleID="s23"><Data ss:Type="Number">1420</Data><NamedCell
      ss:Name="_FilterDatabase"/></Cell>
    <Cell ss:StyleID="s23"><Data ss:Type="Number">27.5352</Data><NamedCell
      ss:Name="_FilterDatabase"/></Cell>
    <Cell ss:StyleID="s23"><Data ss:Type="Number">1864</Data><NamedCell
      ss:Name="_FilterDatabase"/></Cell>
    <Cell ss:StyleID="s23"><Data ss:Type="Number">30.311199999999999</Data><NamedCell
      ss:Name="_FilterDatabase"/></Cell>
    <Cell ss:StyleID="s23"><Data ss:Type="Number">2020</Data><NamedCell
      ss:Name="_FilterDatabase"/></Cell>
    <Cell ss:StyleID="s23"><Data ss:Type="Number">33.712899999999998</Data><NamedCell
      ss:Name="_FilterDatabase"/></Cell>
    <Cell ss:StyleID="s23"><Data ss:Type="Number">3116</Data><NamedCell
      ss:Name="_FilterDatabase"/></Cell>
    <Cell ss:StyleID="s23"><Data ss:Type="Number">31.386399999999998</Data><NamedCell
      ss:Name="_FilterDatabase"/></Cell>
    <Cell ss:StyleID="s23"><Data ss:Type="Number">2782</Data><NamedCell
      ss:Name="_FilterDatabase"/></Cell>
    <Cell ss:StyleID="s23"><Data ss:Type="Number">29.223600000000001</Data><NamedCell
      ss:Name="_FilterDatabase"/></Cell>
    <Cell ss:StyleID="s23"><Data ss:Type="Number">3177</Data><NamedCell
      ss:Name="_FilterDatabase"/></Cell>
    <Cell ss:StyleID="s23"><Data ss:Type="Number">28.580400000000001</Data><NamedCell
      ss:Name="_FilterDatabase"/></Cell>
    <Cell ss:StyleID="s23"><Data ss:Type="Number">2758</Data><NamedCell
      ss:Name="_FilterDatabase"/></Cell>
    <Cell ss:StyleID="s23"><Data ss:Type="Number">31.290800000000001</Data><NamedCell
      ss:Name="_FilterDatabase"/></Cell>
    <Cell ss:StyleID="s23"><Data ss:Type="Number">41.46105</Data><NamedCell
      ss:Name="_FilterDatabase"/></Cell>
    <Cell ss:StyleID="s23"><Data ss:Type="Number">38.867424999999997</Data><NamedCell
      ss:Name="_FilterDatabase"/></Cell>
    <Cell ss:StyleID="s23"><Data ss:Type="Number">31.244624999999999</Data><NamedCell
      ss:Name="_FilterDatabase"/></Cell>
    <Cell ss:StyleID="s23"><Data ss:Type="Number">30.1203</Data><NamedCell
      ss:Name="_FilterDatabase"/></Cell>
   </Row>
   <Row>
    <Cell ss:StyleID="s23"><Data ss:Type="String">Grik2</Data><NamedCell
      ss:Name="_FilterDatabase"/></Cell>
    <Cell ss:StyleID="s23"><Data ss:Type="String">chr10</Data><NamedCell
      ss:Name="_FilterDatabase"/></Cell>
    <Cell ss:StyleID="s23"><Data ss:Type="Number">48964136</Data><NamedCell
      ss:Name="_FilterDatabase"/></Cell>
    <Cell ss:StyleID="s23"><Data ss:Type="String">exonic</Data><NamedCell
      ss:Name="_FilterDatabase"/></Cell>
    <Cell ss:StyleID="s23"><Data ss:Type="String">conserved</Data><NamedCell
      ss:Name="_FilterDatabase"/></Cell>
    <Cell ss:StyleID="s23"><Data ss:Type="Number">2844</Data><NamedCell
      ss:Name="_FilterDatabase"/></Cell>
    <Cell ss:StyleID="s23"><Data ss:Type="Number">78.305199999999999</Data><NamedCell
      ss:Name="_FilterDatabase"/></Cell>
    <Cell ss:StyleID="s23"><Data ss:Type="Number">3356</Data><NamedCell
      ss:Name="_FilterDatabase"/></Cell>
    <Cell ss:StyleID="s23"><Data ss:Type="Number">79.439800000000005</Data><NamedCell
      ss:Name="_FilterDatabase"/></Cell>
    <Cell ss:StyleID="s23"><Data ss:Type="Number">1633</Data><NamedCell
      ss:Name="_FilterDatabase"/></Cell>
    <Cell ss:StyleID="s23"><Data ss:Type="Number">76.178799999999995</Data><NamedCell
      ss:Name="_FilterDatabase"/></Cell>
    <Cell ss:StyleID="s23"><Data ss:Type="Number">2718</Data><NamedCell
      ss:Name="_FilterDatabase"/></Cell>
    <Cell ss:StyleID="s23"><Data ss:Type="Number">77.336299999999994</Data><NamedCell
      ss:Name="_FilterDatabase"/></Cell>
    <Cell ss:StyleID="s23"><Data ss:Type="Number">2435</Data><NamedCell
      ss:Name="_FilterDatabase"/></Cell>
    <Cell ss:StyleID="s23"><Data ss:Type="Number">77.125299999999996</Data><NamedCell
      ss:Name="_FilterDatabase"/></Cell>
    <Cell ss:StyleID="s23"><Data ss:Type="Number">2377</Data><NamedCell
      ss:Name="_FilterDatabase"/></Cell>
    <Cell ss:StyleID="s23"><Data ss:Type="Number">78.418199999999999</Data><NamedCell
      ss:Name="_FilterDatabase"/></Cell>
    <Cell ss:StyleID="s23"><Data ss:Type="Number">3663</Data><NamedCell
      ss:Name="_FilterDatabase"/></Cell>
    <Cell ss:StyleID="s23"><Data ss:Type="Number">78.323800000000006</Data><NamedCell
      ss:Name="_FilterDatabase"/></Cell>
    <Cell ss:StyleID="s23"><Data ss:Type="Number">2513</Data><NamedCell
      ss:Name="_FilterDatabase"/></Cell>
    <Cell ss:StyleID="s23"><Data ss:Type="Number">81.575800000000001</Data><NamedCell
      ss:Name="_FilterDatabase"/></Cell>
    <Cell ss:StyleID="s23"><Data ss:Type="Number">1696</Data><NamedCell
      ss:Name="_FilterDatabase"/></Cell>
    <Cell ss:StyleID="s23"><Data ss:Type="Number">79.304199999999994</Data><NamedCell
      ss:Name="_FilterDatabase"/></Cell>
    <Cell ss:StyleID="s23"><Data ss:Type="Number">3132</Data><NamedCell
      ss:Name="_FilterDatabase"/></Cell>
    <Cell ss:StyleID="s23"><Data ss:Type="Number">79.980800000000002</Data><NamedCell
      ss:Name="_FilterDatabase"/></Cell>
    <Cell ss:StyleID="s23"><Data ss:Type="Number">2530</Data><NamedCell
      ss:Name="_FilterDatabase"/></Cell>
    <Cell ss:StyleID="s23"><Data ss:Type="Number">80.83</Data><NamedCell
      ss:Name="_FilterDatabase"/></Cell>
    <Cell ss:StyleID="s23"><Data ss:Type="Number">2474</Data><NamedCell
      ss:Name="_FilterDatabase"/></Cell>
    <Cell ss:StyleID="s23"><Data ss:Type="Number">79.102699999999999</Data><NamedCell
      ss:Name="_FilterDatabase"/></Cell>
    <Cell ss:StyleID="s23"><Data ss:Type="Number">1827</Data><NamedCell
      ss:Name="_FilterDatabase"/></Cell>
    <Cell ss:StyleID="s23"><Data ss:Type="Number">78.708299999999994</Data><NamedCell
      ss:Name="_FilterDatabase"/></Cell>
    <Cell ss:StyleID="s23"><Data ss:Type="Number">2387</Data><NamedCell
      ss:Name="_FilterDatabase"/></Cell>
    <Cell ss:StyleID="s23"><Data ss:Type="Number">77.168000000000006</Data><NamedCell
      ss:Name="_FilterDatabase"/></Cell>
    <Cell ss:StyleID="s23"><Data ss:Type="Number">2814</Data><NamedCell
      ss:Name="_FilterDatabase"/></Cell>
    <Cell ss:StyleID="s23"><Data ss:Type="Number">81.094499999999996</Data><NamedCell
      ss:Name="_FilterDatabase"/></Cell>
    <Cell ss:StyleID="s23"><Data ss:Type="Number">2838</Data><NamedCell
      ss:Name="_FilterDatabase"/></Cell>
    <Cell ss:StyleID="s23"><Data ss:Type="Number">78.506</Data><NamedCell
      ss:Name="_FilterDatabase"/></Cell>
    <Cell ss:StyleID="s23"><Data ss:Type="Number">1932</Data><NamedCell
      ss:Name="_FilterDatabase"/></Cell>
    <Cell ss:StyleID="s23"><Data ss:Type="Number">75.362300000000005</Data><NamedCell
      ss:Name="_FilterDatabase"/></Cell>
    <Cell ss:StyleID="s23"><Data ss:Type="Number">1393</Data><NamedCell
      ss:Name="_FilterDatabase"/></Cell>
    <Cell ss:StyleID="s23"><Data ss:Type="Number">80.043099999999995</Data><NamedCell
      ss:Name="_FilterDatabase"/></Cell>
    <Cell ss:StyleID="s23"><Data ss:Type="Number">1109</Data><NamedCell
      ss:Name="_FilterDatabase"/></Cell>
    <Cell ss:StyleID="s23"><Data ss:Type="Number">73.038799999999995</Data><NamedCell
      ss:Name="_FilterDatabase"/></Cell>
    <Cell ss:StyleID="s23"><Data ss:Type="Number">1762</Data><NamedCell
      ss:Name="_FilterDatabase"/></Cell>
    <Cell ss:StyleID="s23"><Data ss:Type="Number">77.979600000000005</Data><NamedCell
      ss:Name="_FilterDatabase"/></Cell>
    <Cell ss:StyleID="s23"><Data ss:Type="Number">2851</Data><NamedCell
      ss:Name="_FilterDatabase"/></Cell>
    <Cell ss:StyleID="s23"><Data ss:Type="Number">82.672700000000006</Data><NamedCell
      ss:Name="_FilterDatabase"/></Cell>
    <Cell ss:StyleID="s23"><Data ss:Type="Number">2371</Data><NamedCell
      ss:Name="_FilterDatabase"/></Cell>
    <Cell ss:StyleID="s23"><Data ss:Type="Number">87.136200000000002</Data><NamedCell
      ss:Name="_FilterDatabase"/></Cell>
    <Cell ss:StyleID="s23"><Data ss:Type="Number">2802</Data><NamedCell
      ss:Name="_FilterDatabase"/></Cell>
    <Cell ss:StyleID="s23"><Data ss:Type="Number">85.581699999999998</Data><NamedCell
      ss:Name="_FilterDatabase"/></Cell>
    <Cell ss:StyleID="s23"><Data ss:Type="Number">2780</Data><NamedCell
      ss:Name="_FilterDatabase"/></Cell>
    <Cell ss:StyleID="s23"><Data ss:Type="Number">83.345299999999995</Data><NamedCell
      ss:Name="_FilterDatabase"/></Cell>
    <Cell ss:StyleID="s23"><Data ss:Type="Number">78.337900000000005</Data><NamedCell
      ss:Name="_FilterDatabase"/></Cell>
    <Cell ss:StyleID="s23"><Data ss:Type="Number">79.804424999999995</Data><NamedCell
      ss:Name="_FilterDatabase"/></Cell>
    <Cell ss:StyleID="s23"><Data ss:Type="Number">77.737575000000007</Data><NamedCell
      ss:Name="_FilterDatabase"/></Cell>
    <Cell ss:StyleID="s23"><Data ss:Type="Number">84.683975000000004</Data><NamedCell
      ss:Name="_FilterDatabase"/></Cell>
   </Row>
   <Row>
    <Cell ss:StyleID="s23"><Data ss:Type="String">Grik2</Data><NamedCell
      ss:Name="_FilterDatabase"/></Cell>
    <Cell ss:StyleID="s23"><Data ss:Type="String">chr10</Data><NamedCell
      ss:Name="_FilterDatabase"/></Cell>
    <Cell ss:StyleID="s23"><Data ss:Type="Number">48992582</Data><NamedCell
      ss:Name="_FilterDatabase"/></Cell>
    <Cell ss:StyleID="s23"><Data ss:Type="String">exonic</Data><NamedCell
      ss:Name="_FilterDatabase"/></Cell>
    <Cell ss:StyleID="s23"><Data ss:Type="String">conserved</Data><NamedCell
      ss:Name="_FilterDatabase"/></Cell>
    <Cell ss:StyleID="s23"><Data ss:Type="Number">1003</Data><NamedCell
      ss:Name="_FilterDatabase"/></Cell>
    <Cell ss:StyleID="s23"><Data ss:Type="Number">86.540400000000005</Data><NamedCell
      ss:Name="_FilterDatabase"/></Cell>
    <Cell ss:StyleID="s23"><Data ss:Type="Number">1706</Data><NamedCell
      ss:Name="_FilterDatabase"/></Cell>
    <Cell ss:StyleID="s23"><Data ss:Type="Number">87.6905</Data><NamedCell
      ss:Name="_FilterDatabase"/></Cell>
    <Cell ss:StyleID="s23"><Data ss:Type="Number">772</Data><NamedCell
      ss:Name="_FilterDatabase"/></Cell>
    <Cell ss:StyleID="s23"><Data ss:Type="Number">80.828999999999994</Data><NamedCell
      ss:Name="_FilterDatabase"/></Cell>
    <Cell ss:StyleID="s23"><Data ss:Type="Number">1453</Data><NamedCell
      ss:Name="_FilterDatabase"/></Cell>
    <Cell ss:StyleID="s23"><Data ss:Type="Number">84.927700000000002</Data><NamedCell
      ss:Name="_FilterDatabase"/></Cell>
    <Cell ss:StyleID="s23"><Data ss:Type="Number">1169</Data><NamedCell
      ss:Name="_FilterDatabase"/></Cell>
    <Cell ss:StyleID="s23"><Data ss:Type="Number">84.687799999999996</Data><NamedCell
      ss:Name="_FilterDatabase"/></Cell>
    <Cell ss:StyleID="s23"><Data ss:Type="Number">1025</Data><NamedCell
      ss:Name="_FilterDatabase"/></Cell>
    <Cell ss:StyleID="s23"><Data ss:Type="Number">86.0488</Data><NamedCell
      ss:Name="_FilterDatabase"/></Cell>
    <Cell ss:StyleID="s23"><Data ss:Type="Number">1787</Data><NamedCell
      ss:Name="_FilterDatabase"/></Cell>
    <Cell ss:StyleID="s23"><Data ss:Type="Number">83.939599999999999</Data><NamedCell
      ss:Name="_FilterDatabase"/></Cell>
    <Cell ss:StyleID="s23"><Data ss:Type="Number">1239</Data><NamedCell
      ss:Name="_FilterDatabase"/></Cell>
    <Cell ss:StyleID="s23"><Data ss:Type="Number">87.247799999999998</Data><NamedCell
      ss:Name="_FilterDatabase"/></Cell>
    <Cell ss:StyleID="s23"><Data ss:Type="Number">906</Data><NamedCell
      ss:Name="_FilterDatabase"/></Cell>
    <Cell ss:StyleID="s23"><Data ss:Type="Number">86.644599999999997</Data><NamedCell
      ss:Name="_FilterDatabase"/></Cell>
    <Cell ss:StyleID="s23"><Data ss:Type="Number">1447</Data><NamedCell
      ss:Name="_FilterDatabase"/></Cell>
    <Cell ss:StyleID="s23"><Data ss:Type="Number">87.8369</Data><NamedCell
      ss:Name="_FilterDatabase"/></Cell>
    <Cell ss:StyleID="s23"><Data ss:Type="Number">1183</Data><NamedCell
      ss:Name="_FilterDatabase"/></Cell>
    <Cell ss:StyleID="s23"><Data ss:Type="Number">88.419300000000007</Data><NamedCell
      ss:Name="_FilterDatabase"/></Cell>
    <Cell ss:StyleID="s23"><Data ss:Type="Number">1224</Data><NamedCell
      ss:Name="_FilterDatabase"/></Cell>
    <Cell ss:StyleID="s23"><Data ss:Type="Number">86.519599999999997</Data><NamedCell
      ss:Name="_FilterDatabase"/></Cell>
    <Cell ss:StyleID="s23"><Data ss:Type="Number">917</Data><NamedCell
      ss:Name="_FilterDatabase"/></Cell>
    <Cell ss:StyleID="s23"><Data ss:Type="Number">80.479799999999997</Data><NamedCell
      ss:Name="_FilterDatabase"/></Cell>
    <Cell ss:StyleID="s23"><Data ss:Type="Number">1201</Data><NamedCell
      ss:Name="_FilterDatabase"/></Cell>
    <Cell ss:StyleID="s23"><Data ss:Type="Number">79.766900000000007</Data><NamedCell
      ss:Name="_FilterDatabase"/></Cell>
    <Cell ss:StyleID="s23"><Data ss:Type="Number">1416</Data><NamedCell
      ss:Name="_FilterDatabase"/></Cell>
    <Cell ss:StyleID="s23"><Data ss:Type="Number">85.522599999999997</Data><NamedCell
      ss:Name="_FilterDatabase"/></Cell>
    <Cell ss:StyleID="s23"><Data ss:Type="Number">1460</Data><NamedCell
      ss:Name="_FilterDatabase"/></Cell>
    <Cell ss:StyleID="s23"><Data ss:Type="Number">81.575299999999999</Data><NamedCell
      ss:Name="_FilterDatabase"/></Cell>
    <Cell ss:StyleID="s23"><Data ss:Type="Number">912</Data><NamedCell
      ss:Name="_FilterDatabase"/></Cell>
    <Cell ss:StyleID="s23"><Data ss:Type="Number">78.1798</Data><NamedCell
      ss:Name="_FilterDatabase"/></Cell>
    <Cell ss:StyleID="s23"><Data ss:Type="Number">726</Data><NamedCell
      ss:Name="_FilterDatabase"/></Cell>
    <Cell ss:StyleID="s23"><Data ss:Type="Number">83.884299999999996</Data><NamedCell
      ss:Name="_FilterDatabase"/></Cell>
    <Cell ss:StyleID="s23"><Data ss:Type="Number">631</Data><NamedCell
      ss:Name="_FilterDatabase"/></Cell>
    <Cell ss:StyleID="s23"><Data ss:Type="Number">84.786000000000001</Data><NamedCell
      ss:Name="_FilterDatabase"/></Cell>
    <Cell ss:StyleID="s23"><Data ss:Type="Number">816</Data><NamedCell
      ss:Name="_FilterDatabase"/></Cell>
    <Cell ss:StyleID="s23"><Data ss:Type="Number">81.372500000000002</Data><NamedCell
      ss:Name="_FilterDatabase"/></Cell>
    <Cell ss:StyleID="s23"><Data ss:Type="Number">1436</Data><NamedCell
      ss:Name="_FilterDatabase"/></Cell>
    <Cell ss:StyleID="s23"><Data ss:Type="Number">86.629499999999993</Data><NamedCell
      ss:Name="_FilterDatabase"/></Cell>
    <Cell ss:StyleID="s23"><Data ss:Type="Number">1155</Data><NamedCell
      ss:Name="_FilterDatabase"/></Cell>
    <Cell ss:StyleID="s23"><Data ss:Type="Number">86.926400000000001</Data><NamedCell
      ss:Name="_FilterDatabase"/></Cell>
    <Cell ss:StyleID="s23"><Data ss:Type="Number">1365</Data><NamedCell
      ss:Name="_FilterDatabase"/></Cell>
    <Cell ss:StyleID="s23"><Data ss:Type="Number">88.571399999999997</Data><NamedCell
      ss:Name="_FilterDatabase"/></Cell>
    <Cell ss:StyleID="s23"><Data ss:Type="Number">1279</Data><NamedCell
      ss:Name="_FilterDatabase"/></Cell>
    <Cell ss:StyleID="s23"><Data ss:Type="Number">84.597300000000004</Data><NamedCell
      ss:Name="_FilterDatabase"/></Cell>
    <Cell ss:StyleID="s23"><Data ss:Type="Number">85.238950000000003</Data><NamedCell
      ss:Name="_FilterDatabase"/></Cell>
    <Cell ss:StyleID="s23"><Data ss:Type="Number">87.355099999999993</Data><NamedCell
      ss:Name="_FilterDatabase"/></Cell>
    <Cell ss:StyleID="s23"><Data ss:Type="Number">81.945899999999995</Data><NamedCell
      ss:Name="_FilterDatabase"/></Cell>
    <Cell ss:StyleID="s23"><Data ss:Type="Number">86.681150000000002</Data><NamedCell
      ss:Name="_FilterDatabase"/></Cell>
   </Row>
   <Row>
    <Cell ss:StyleID="s23"><Data ss:Type="String">Grik2</Data><NamedCell
      ss:Name="_FilterDatabase"/></Cell>
    <Cell ss:StyleID="s23"><Data ss:Type="String">chr10</Data><NamedCell
      ss:Name="_FilterDatabase"/></Cell>
    <Cell ss:StyleID="s23"><Data ss:Type="Number">48992595</Data><NamedCell
      ss:Name="_FilterDatabase"/></Cell>
    <Cell ss:StyleID="s23"><Data ss:Type="String">exonic</Data><NamedCell
      ss:Name="_FilterDatabase"/></Cell>
    <Cell ss:StyleID="s23"><Data ss:Type="String">conserved</Data><NamedCell
      ss:Name="_FilterDatabase"/></Cell>
    <Cell ss:StyleID="s23"><Data ss:Type="Number">1019</Data><NamedCell
      ss:Name="_FilterDatabase"/></Cell>
    <Cell ss:StyleID="s23"><Data ss:Type="Number">76.545599999999993</Data><NamedCell
      ss:Name="_FilterDatabase"/></Cell>
    <Cell ss:StyleID="s23"><Data ss:Type="Number">1736</Data><NamedCell
      ss:Name="_FilterDatabase"/></Cell>
    <Cell ss:StyleID="s23"><Data ss:Type="Number">77.649799999999999</Data><NamedCell
      ss:Name="_FilterDatabase"/></Cell>
    <Cell ss:StyleID="s23"><Data ss:Type="Number">787</Data><NamedCell
      ss:Name="_FilterDatabase"/></Cell>
    <Cell ss:StyleID="s23"><Data ss:Type="Number">77.001300000000001</Data><NamedCell
      ss:Name="_FilterDatabase"/></Cell>
    <Cell ss:StyleID="s23"><Data ss:Type="Number">1478</Data><NamedCell
      ss:Name="_FilterDatabase"/></Cell>
    <Cell ss:StyleID="s23"><Data ss:Type="Number">76.454700000000003</Data><NamedCell
      ss:Name="_FilterDatabase"/></Cell>
    <Cell ss:StyleID="s23"><Data ss:Type="Number">1184</Data><NamedCell
      ss:Name="_FilterDatabase"/></Cell>
    <Cell ss:StyleID="s23"><Data ss:Type="Number">76.942599999999999</Data><NamedCell
      ss:Name="_FilterDatabase"/></Cell>
    <Cell ss:StyleID="s23"><Data ss:Type="Number">1048</Data><NamedCell
      ss:Name="_FilterDatabase"/></Cell>
    <Cell ss:StyleID="s23"><Data ss:Type="Number">78.530500000000004</Data><NamedCell
      ss:Name="_FilterDatabase"/></Cell>
    <Cell ss:StyleID="s23"><Data ss:Type="Number">1808</Data><NamedCell
      ss:Name="_FilterDatabase"/></Cell>
    <Cell ss:StyleID="s23"><Data ss:Type="Number">76.825199999999995</Data><NamedCell
      ss:Name="_FilterDatabase"/></Cell>
    <Cell ss:StyleID="s23"><Data ss:Type="Number">1264</Data><NamedCell
      ss:Name="_FilterDatabase"/></Cell>
    <Cell ss:StyleID="s23"><Data ss:Type="Number">80.696200000000005</Data><NamedCell
      ss:Name="_FilterDatabase"/></Cell>
    <Cell ss:StyleID="s23"><Data ss:Type="Number">921</Data><NamedCell
      ss:Name="_FilterDatabase"/></Cell>
    <Cell ss:StyleID="s23"><Data ss:Type="Number">78.284499999999994</Data><NamedCell
      ss:Name="_FilterDatabase"/></Cell>
    <Cell ss:StyleID="s23"><Data ss:Type="Number">1484</Data><NamedCell
      ss:Name="_FilterDatabase"/></Cell>
    <Cell ss:StyleID="s23"><Data ss:Type="Number">81.064700000000002</Data><NamedCell
      ss:Name="_FilterDatabase"/></Cell>
    <Cell ss:StyleID="s23"><Data ss:Type="Number">1211</Data><NamedCell
      ss:Name="_FilterDatabase"/></Cell>
    <Cell ss:StyleID="s23"><Data ss:Type="Number">81.420299999999997</Data><NamedCell
      ss:Name="_FilterDatabase"/></Cell>
    <Cell ss:StyleID="s23"><Data ss:Type="Number">1247</Data><NamedCell
      ss:Name="_FilterDatabase"/></Cell>
    <Cell ss:StyleID="s23"><Data ss:Type="Number">77.706500000000005</Data><NamedCell
      ss:Name="_FilterDatabase"/></Cell>
    <Cell ss:StyleID="s23"><Data ss:Type="Number">940</Data><NamedCell
      ss:Name="_FilterDatabase"/></Cell>
    <Cell ss:StyleID="s23"><Data ss:Type="Number">67.233999999999995</Data><NamedCell
      ss:Name="_FilterDatabase"/></Cell>
    <Cell ss:StyleID="s23"><Data ss:Type="Number">1226</Data><NamedCell
      ss:Name="_FilterDatabase"/></Cell>
    <Cell ss:StyleID="s23"><Data ss:Type="Number">68.841800000000006</Data><NamedCell
      ss:Name="_FilterDatabase"/></Cell>
    <Cell ss:StyleID="s23"><Data ss:Type="Number">1438</Data><NamedCell
      ss:Name="_FilterDatabase"/></Cell>
    <Cell ss:StyleID="s23"><Data ss:Type="Number">69.332400000000007</Data><NamedCell
      ss:Name="_FilterDatabase"/></Cell>
    <Cell ss:StyleID="s23"><Data ss:Type="Number">1498</Data><NamedCell
      ss:Name="_FilterDatabase"/></Cell>
    <Cell ss:StyleID="s23"><Data ss:Type="Number">70.961299999999994</Data><NamedCell
      ss:Name="_FilterDatabase"/></Cell>
    <Cell ss:StyleID="s23"><Data ss:Type="Number">933</Data><NamedCell
      ss:Name="_FilterDatabase"/></Cell>
    <Cell ss:StyleID="s23"><Data ss:Type="Number">65.273300000000006</Data><NamedCell
      ss:Name="_FilterDatabase"/></Cell>
    <Cell ss:StyleID="s23"><Data ss:Type="Number">734</Data><NamedCell
      ss:Name="_FilterDatabase"/></Cell>
    <Cell ss:StyleID="s23"><Data ss:Type="Number">68.801100000000005</Data><NamedCell
      ss:Name="_FilterDatabase"/></Cell>
    <Cell ss:StyleID="s23"><Data ss:Type="Number">636</Data><NamedCell
      ss:Name="_FilterDatabase"/></Cell>
    <Cell ss:StyleID="s23"><Data ss:Type="Number">69.968599999999995</Data><NamedCell
      ss:Name="_FilterDatabase"/></Cell>
    <Cell ss:StyleID="s23"><Data ss:Type="Number">824</Data><NamedCell
      ss:Name="_FilterDatabase"/></Cell>
    <Cell ss:StyleID="s23"><Data ss:Type="Number">69.296099999999996</Data><NamedCell
      ss:Name="_FilterDatabase"/></Cell>
    <Cell ss:StyleID="s23"><Data ss:Type="Number">1482</Data><NamedCell
      ss:Name="_FilterDatabase"/></Cell>
    <Cell ss:StyleID="s23"><Data ss:Type="Number">75.843500000000006</Data><NamedCell
      ss:Name="_FilterDatabase"/></Cell>
    <Cell ss:StyleID="s23"><Data ss:Type="Number">1176</Data><NamedCell
      ss:Name="_FilterDatabase"/></Cell>
    <Cell ss:StyleID="s23"><Data ss:Type="Number">73.554400000000001</Data><NamedCell
      ss:Name="_FilterDatabase"/></Cell>
    <Cell ss:StyleID="s23"><Data ss:Type="Number">1391</Data><NamedCell
      ss:Name="_FilterDatabase"/></Cell>
    <Cell ss:StyleID="s23"><Data ss:Type="Number">78.001400000000004</Data><NamedCell
      ss:Name="_FilterDatabase"/></Cell>
    <Cell ss:StyleID="s23"><Data ss:Type="Number">1305</Data><NamedCell
      ss:Name="_FilterDatabase"/></Cell>
    <Cell ss:StyleID="s23"><Data ss:Type="Number">75.248999999999995</Data><NamedCell
      ss:Name="_FilterDatabase"/></Cell>
    <Cell ss:StyleID="s23"><Data ss:Type="Number">77.580737499999998</Data><NamedCell
      ss:Name="_FilterDatabase"/></Cell>
    <Cell ss:StyleID="s23"><Data ss:Type="Number">79.619</Data><NamedCell
      ss:Name="_FilterDatabase"/></Cell>
    <Cell ss:StyleID="s23"><Data ss:Type="Number">68.713575000000006</Data><NamedCell
      ss:Name="_FilterDatabase"/></Cell>
    <Cell ss:StyleID="s23"><Data ss:Type="Number">75.662075000000002</Data><NamedCell
      ss:Name="_FilterDatabase"/></Cell>
   </Row>
   <Row>
    <Cell ss:StyleID="s23"><Data ss:Type="String">Cyfip2</Data><NamedCell
      ss:Name="_FilterDatabase"/></Cell>
    <Cell ss:StyleID="s23"><Data ss:Type="String">chr11</Data><NamedCell
      ss:Name="_FilterDatabase"/></Cell>
    <Cell ss:StyleID="s23"><Data ss:Type="Number">46086145</Data><NamedCell
      ss:Name="_FilterDatabase"/></Cell>
    <Cell ss:StyleID="s23"><Data ss:Type="String">exonic</Data><NamedCell
      ss:Name="_FilterDatabase"/></Cell>
    <Cell ss:StyleID="s23"><Data ss:Type="String">conserved</Data><NamedCell
      ss:Name="_FilterDatabase"/></Cell>
    <Cell ss:StyleID="s23"><Data ss:Type="Number">1005</Data><NamedCell
      ss:Name="_FilterDatabase"/></Cell>
    <Cell ss:StyleID="s23"><Data ss:Type="Number">83.681600000000003</Data><NamedCell
      ss:Name="_FilterDatabase"/></Cell>
    <Cell ss:StyleID="s23"><Data ss:Type="Number">1198</Data><NamedCell
      ss:Name="_FilterDatabase"/></Cell>
    <Cell ss:StyleID="s23"><Data ss:Type="Number">83.889799999999994</Data><NamedCell
      ss:Name="_FilterDatabase"/></Cell>
    <Cell ss:StyleID="s23"><Data ss:Type="Number">571</Data><NamedCell
      ss:Name="_FilterDatabase"/></Cell>
    <Cell ss:StyleID="s23"><Data ss:Type="Number">84.063000000000002</Data><NamedCell
      ss:Name="_FilterDatabase"/></Cell>
    <Cell ss:StyleID="s23"><Data ss:Type="Number">1164</Data><NamedCell
      ss:Name="_FilterDatabase"/></Cell>
    <Cell ss:StyleID="s23"><Data ss:Type="Number">86.683899999999994</Data><NamedCell
      ss:Name="_FilterDatabase"/></Cell>
    <Cell ss:StyleID="s23"><Data ss:Type="Number">811</Data><NamedCell
      ss:Name="_FilterDatabase"/></Cell>
    <Cell ss:StyleID="s23"><Data ss:Type="Number">82.367400000000004</Data><NamedCell
      ss:Name="_FilterDatabase"/></Cell>
    <Cell ss:StyleID="s23"><Data ss:Type="Number">852</Data><NamedCell
      ss:Name="_FilterDatabase"/></Cell>
    <Cell ss:StyleID="s23"><Data ss:Type="Number">83.685400000000001</Data><NamedCell
      ss:Name="_FilterDatabase"/></Cell>
    <Cell ss:StyleID="s23"><Data ss:Type="Number">1150</Data><NamedCell
      ss:Name="_FilterDatabase"/></Cell>
    <Cell ss:StyleID="s23"><Data ss:Type="Number">85.304400000000001</Data><NamedCell
      ss:Name="_FilterDatabase"/></Cell>
    <Cell ss:StyleID="s23"><Data ss:Type="Number">842</Data><NamedCell
      ss:Name="_FilterDatabase"/></Cell>
    <Cell ss:StyleID="s23"><Data ss:Type="Number">82.304000000000002</Data><NamedCell
      ss:Name="_FilterDatabase"/></Cell>
    <Cell ss:StyleID="s23"><Data ss:Type="Number">772</Data><NamedCell
      ss:Name="_FilterDatabase"/></Cell>
    <Cell ss:StyleID="s23"><Data ss:Type="Number">80.6995</Data><NamedCell
      ss:Name="_FilterDatabase"/></Cell>
    <Cell ss:StyleID="s23"><Data ss:Type="Number">981</Data><NamedCell
      ss:Name="_FilterDatabase"/></Cell>
    <Cell ss:StyleID="s23"><Data ss:Type="Number">85.728899999999996</Data><NamedCell
      ss:Name="_FilterDatabase"/></Cell>
    <Cell ss:StyleID="s23"><Data ss:Type="Number">688</Data><NamedCell
      ss:Name="_FilterDatabase"/></Cell>
    <Cell ss:StyleID="s23"><Data ss:Type="Number">84.011600000000001</Data><NamedCell
      ss:Name="_FilterDatabase"/></Cell>
    <Cell ss:StyleID="s23"><Data ss:Type="Number">905</Data><NamedCell
      ss:Name="_FilterDatabase"/></Cell>
    <Cell ss:StyleID="s23"><Data ss:Type="Number">81.988900000000001</Data><NamedCell
      ss:Name="_FilterDatabase"/></Cell>
    <Cell ss:StyleID="s23"><Data ss:Type="Number">678</Data><NamedCell
      ss:Name="_FilterDatabase"/></Cell>
    <Cell ss:StyleID="s23"><Data ss:Type="Number">80.236000000000004</Data><NamedCell
      ss:Name="_FilterDatabase"/></Cell>
    <Cell ss:StyleID="s23"><Data ss:Type="Number">681</Data><NamedCell
      ss:Name="_FilterDatabase"/></Cell>
    <Cell ss:StyleID="s23"><Data ss:Type="Number">78.854600000000005</Data><NamedCell
      ss:Name="_FilterDatabase"/></Cell>
    <Cell ss:StyleID="s23"><Data ss:Type="Number">1016</Data><NamedCell
      ss:Name="_FilterDatabase"/></Cell>
    <Cell ss:StyleID="s23"><Data ss:Type="Number">68.208699999999993</Data><NamedCell
      ss:Name="_FilterDatabase"/></Cell>
    <Cell ss:StyleID="s23"><Data ss:Type="Number">983</Data><NamedCell
      ss:Name="_FilterDatabase"/></Cell>
    <Cell ss:StyleID="s23"><Data ss:Type="Number">80.773099999999999</Data><NamedCell
      ss:Name="_FilterDatabase"/></Cell>
    <Cell ss:StyleID="s23"><Data ss:Type="Number">836</Data><NamedCell
      ss:Name="_FilterDatabase"/></Cell>
    <Cell ss:StyleID="s23"><Data ss:Type="Number">77.153099999999995</Data><NamedCell
      ss:Name="_FilterDatabase"/></Cell>
    <Cell ss:StyleID="s23"><Data ss:Type="String">NA</Data><NamedCell
      ss:Name="_FilterDatabase"/></Cell>
    <Cell ss:StyleID="s23"><Data ss:Type="String">NA</Data><NamedCell
      ss:Name="_FilterDatabase"/></Cell>
    <Cell ss:StyleID="s23"><Data ss:Type="Number">715</Data><NamedCell
      ss:Name="_FilterDatabase"/></Cell>
    <Cell ss:StyleID="s23"><Data ss:Type="Number">84.755200000000002</Data><NamedCell
      ss:Name="_FilterDatabase"/></Cell>
    <Cell ss:StyleID="s23"><Data ss:Type="Number">576</Data><NamedCell
      ss:Name="_FilterDatabase"/></Cell>
    <Cell ss:StyleID="s23"><Data ss:Type="Number">84.201400000000007</Data><NamedCell
      ss:Name="_FilterDatabase"/></Cell>
    <Cell ss:StyleID="s23"><Data ss:Type="Number">1219</Data><NamedCell
      ss:Name="_FilterDatabase"/></Cell>
    <Cell ss:StyleID="s23"><Data ss:Type="Number">76.209999999999994</Data><NamedCell
      ss:Name="_FilterDatabase"/></Cell>
    <Cell ss:StyleID="s23"><Data ss:Type="Number">852</Data><NamedCell
      ss:Name="_FilterDatabase"/></Cell>
    <Cell ss:StyleID="s23"><Data ss:Type="Number">80.516400000000004</Data><NamedCell
      ss:Name="_FilterDatabase"/></Cell>
    <Cell ss:StyleID="s23"><Data ss:Type="Number">942</Data><NamedCell
      ss:Name="_FilterDatabase"/></Cell>
    <Cell ss:StyleID="s23"><Data ss:Type="Number">82.696399999999997</Data><NamedCell
      ss:Name="_FilterDatabase"/></Cell>
    <Cell ss:StyleID="s23"><Data ss:Type="Number">795</Data><NamedCell
      ss:Name="_FilterDatabase"/></Cell>
    <Cell ss:StyleID="s23"><Data ss:Type="Number">76.1006</Data><NamedCell
      ss:Name="_FilterDatabase"/></Cell>
    <Cell ss:StyleID="s23"><Data ss:Type="Number">83.997437500000004</Data><NamedCell
      ss:Name="_FilterDatabase"/></Cell>
    <Cell ss:StyleID="s23"><Data ss:Type="Number">83.107225</Data><NamedCell
      ss:Name="_FilterDatabase"/></Cell>
    <Cell ss:StyleID="s23"><Data ss:Type="Number">79.168871428571407</Data><NamedCell
      ss:Name="_FilterDatabase"/></Cell>
    <Cell ss:StyleID="s23"><Data ss:Type="Number">78.880849999999995</Data><NamedCell
      ss:Name="_FilterDatabase"/></Cell>
   </Row>
   <Row>
    <Cell ss:StyleID="s23"><Data ss:Type="String">Flnb</Data><NamedCell
      ss:Name="_FilterDatabase"/></Cell>
    <Cell ss:StyleID="s23"><Data ss:Type="String">chr14</Data><NamedCell
      ss:Name="_FilterDatabase"/></Cell>
    <Cell ss:StyleID="s23"><Data ss:Type="Number">8768562</Data><NamedCell
      ss:Name="_FilterDatabase"/></Cell>
    <Cell ss:StyleID="s23"><Data ss:Type="String">exonic</Data><NamedCell
      ss:Name="_FilterDatabase"/></Cell>
    <Cell ss:StyleID="s23"><Data ss:Type="String">conserved</Data><NamedCell
      ss:Name="_FilterDatabase"/></Cell>
    <Cell ss:StyleID="s23"><Data ss:Type="Number">3521</Data><NamedCell
      ss:Name="_FilterDatabase"/></Cell>
    <Cell ss:StyleID="s23"><Data ss:Type="Number">26.611799999999999</Data><NamedCell
      ss:Name="_FilterDatabase"/></Cell>
    <Cell ss:StyleID="s23"><Data ss:Type="Number">2471</Data><NamedCell
      ss:Name="_FilterDatabase"/></Cell>
    <Cell ss:StyleID="s23"><Data ss:Type="Number">23.350899999999999</Data><NamedCell
      ss:Name="_FilterDatabase"/></Cell>
    <Cell ss:StyleID="s23"><Data ss:Type="Number">1106</Data><NamedCell
      ss:Name="_FilterDatabase"/></Cell>
    <Cell ss:StyleID="s23"><Data ss:Type="Number">19.801100000000002</Data><NamedCell
      ss:Name="_FilterDatabase"/></Cell>
    <Cell ss:StyleID="s23"><Data ss:Type="Number">2233</Data><NamedCell
      ss:Name="_FilterDatabase"/></Cell>
    <Cell ss:StyleID="s23"><Data ss:Type="Number">26.242699999999999</Data><NamedCell
      ss:Name="_FilterDatabase"/></Cell>
    <Cell ss:StyleID="s23"><Data ss:Type="Number">2018</Data><NamedCell
      ss:Name="_FilterDatabase"/></Cell>
    <Cell ss:StyleID="s23"><Data ss:Type="Number">23.9346</Data><NamedCell
      ss:Name="_FilterDatabase"/></Cell>
    <Cell ss:StyleID="s23"><Data ss:Type="Number">1773</Data><NamedCell
      ss:Name="_FilterDatabase"/></Cell>
    <Cell ss:StyleID="s23"><Data ss:Type="Number">35.194600000000001</Data><NamedCell
      ss:Name="_FilterDatabase"/></Cell>
    <Cell ss:StyleID="s23"><Data ss:Type="Number">3111</Data><NamedCell
      ss:Name="_FilterDatabase"/></Cell>
    <Cell ss:StyleID="s23"><Data ss:Type="Number">29.893899999999999</Data><NamedCell
      ss:Name="_FilterDatabase"/></Cell>
    <Cell ss:StyleID="s23"><Data ss:Type="Number">1836</Data><NamedCell
      ss:Name="_FilterDatabase"/></Cell>
    <Cell ss:StyleID="s23"><Data ss:Type="Number">23.257100000000001</Data><NamedCell
      ss:Name="_FilterDatabase"/></Cell>
    <Cell ss:StyleID="s23"><Data ss:Type="Number">1251</Data><NamedCell
      ss:Name="_FilterDatabase"/></Cell>
    <Cell ss:StyleID="s23"><Data ss:Type="Number">12.9496</Data><NamedCell
      ss:Name="_FilterDatabase"/></Cell>
    <Cell ss:StyleID="s23"><Data ss:Type="Number">2304</Data><NamedCell
      ss:Name="_FilterDatabase"/></Cell>
    <Cell ss:StyleID="s23"><Data ss:Type="Number">35.677100000000003</Data><NamedCell
      ss:Name="_FilterDatabase"/></Cell>
    <Cell ss:StyleID="s23"><Data ss:Type="Number">1853</Data><NamedCell
      ss:Name="_FilterDatabase"/></Cell>
    <Cell ss:StyleID="s23"><Data ss:Type="Number">40.097099999999998</Data><NamedCell
      ss:Name="_FilterDatabase"/></Cell>
    <Cell ss:StyleID="s23"><Data ss:Type="Number">1686</Data><NamedCell
      ss:Name="_FilterDatabase"/></Cell>
    <Cell ss:StyleID="s23"><Data ss:Type="Number">34.104399999999998</Data><NamedCell
      ss:Name="_FilterDatabase"/></Cell>
    <Cell ss:StyleID="s23"><Data ss:Type="Number">1266</Data><NamedCell
      ss:Name="_FilterDatabase"/></Cell>
    <Cell ss:StyleID="s23"><Data ss:Type="Number">18.404399999999999</Data><NamedCell
      ss:Name="_FilterDatabase"/></Cell>
    <Cell ss:StyleID="s23"><Data ss:Type="Number">1762</Data><NamedCell
      ss:Name="_FilterDatabase"/></Cell>
    <Cell ss:StyleID="s23"><Data ss:Type="Number">20.090800000000002</Data><NamedCell
      ss:Name="_FilterDatabase"/></Cell>
    <Cell ss:StyleID="s23"><Data ss:Type="Number">2205</Data><NamedCell
      ss:Name="_FilterDatabase"/></Cell>
    <Cell ss:StyleID="s23"><Data ss:Type="Number">23.174600000000002</Data><NamedCell
      ss:Name="_FilterDatabase"/></Cell>
    <Cell ss:StyleID="s23"><Data ss:Type="Number">2449</Data><NamedCell
      ss:Name="_FilterDatabase"/></Cell>
    <Cell ss:StyleID="s23"><Data ss:Type="Number">27.9298</Data><NamedCell
      ss:Name="_FilterDatabase"/></Cell>
    <Cell ss:StyleID="s23"><Data ss:Type="Number">1468</Data><NamedCell
      ss:Name="_FilterDatabase"/></Cell>
    <Cell ss:StyleID="s23"><Data ss:Type="Number">26.771100000000001</Data><NamedCell
      ss:Name="_FilterDatabase"/></Cell>
    <Cell ss:StyleID="s23"><Data ss:Type="Number">1260</Data><NamedCell
      ss:Name="_FilterDatabase"/></Cell>
    <Cell ss:StyleID="s23"><Data ss:Type="Number">38.412700000000001</Data><NamedCell
      ss:Name="_FilterDatabase"/></Cell>
    <Cell ss:StyleID="s23"><Data ss:Type="Number">863</Data><NamedCell
      ss:Name="_FilterDatabase"/></Cell>
    <Cell ss:StyleID="s23"><Data ss:Type="Number">28.852799999999998</Data><NamedCell
      ss:Name="_FilterDatabase"/></Cell>
    <Cell ss:StyleID="s23"><Data ss:Type="Number">1634</Data><NamedCell
      ss:Name="_FilterDatabase"/></Cell>
    <Cell ss:StyleID="s23"><Data ss:Type="Number">33.843299999999999</Data><NamedCell
      ss:Name="_FilterDatabase"/></Cell>
    <Cell ss:StyleID="s23"><Data ss:Type="Number">2384</Data><NamedCell
      ss:Name="_FilterDatabase"/></Cell>
    <Cell ss:StyleID="s23"><Data ss:Type="Number">39.387599999999999</Data><NamedCell
      ss:Name="_FilterDatabase"/></Cell>
    <Cell ss:StyleID="s23"><Data ss:Type="Number">1973</Data><NamedCell
      ss:Name="_FilterDatabase"/></Cell>
    <Cell ss:StyleID="s23"><Data ss:Type="Number">40.547400000000003</Data><NamedCell
      ss:Name="_FilterDatabase"/></Cell>
    <Cell ss:StyleID="s23"><Data ss:Type="Number">2245</Data><NamedCell
      ss:Name="_FilterDatabase"/></Cell>
    <Cell ss:StyleID="s23"><Data ss:Type="Number">40.222700000000003</Data><NamedCell
      ss:Name="_FilterDatabase"/></Cell>
    <Cell ss:StyleID="s23"><Data ss:Type="Number">1938</Data><NamedCell
      ss:Name="_FilterDatabase"/></Cell>
    <Cell ss:StyleID="s23"><Data ss:Type="Number">29.669799999999999</Data><NamedCell
      ss:Name="_FilterDatabase"/></Cell>
    <Cell ss:StyleID="s23"><Data ss:Type="Number">26.0358375</Data><NamedCell
      ss:Name="_FilterDatabase"/></Cell>
    <Cell ss:StyleID="s23"><Data ss:Type="Number">30.707049999999999</Data><NamedCell
      ss:Name="_FilterDatabase"/></Cell>
    <Cell ss:StyleID="s23"><Data ss:Type="Number">27.1849375</Data><NamedCell
      ss:Name="_FilterDatabase"/></Cell>
    <Cell ss:StyleID="s23"><Data ss:Type="Number">37.456874999999997</Data><NamedCell
      ss:Name="_FilterDatabase"/></Cell>
   </Row>
   <Row>
    <Cell ss:StyleID="s23"><Data ss:Type="String">Cadps</Data><NamedCell
      ss:Name="_FilterDatabase"/></Cell>
    <Cell ss:StyleID="s23"><Data ss:Type="String">chr14</Data><NamedCell
      ss:Name="_FilterDatabase"/></Cell>
    <Cell ss:StyleID="s23"><Data ss:Type="Number">13244096</Data><NamedCell
      ss:Name="_FilterDatabase"/></Cell>
    <Cell ss:StyleID="s23"><Data ss:Type="String">exonic</Data><NamedCell
      ss:Name="_FilterDatabase"/></Cell>
    <Cell ss:StyleID="s23"><Data ss:Type="String">conserved</Data><NamedCell
      ss:Name="_FilterDatabase"/></Cell>
    <Cell ss:StyleID="s23"><Data ss:Type="Number">3026</Data><NamedCell
      ss:Name="_FilterDatabase"/></Cell>
    <Cell ss:StyleID="s23"><Data ss:Type="Number">25.479199999999999</Data><NamedCell
      ss:Name="_FilterDatabase"/></Cell>
    <Cell ss:StyleID="s23"><Data ss:Type="Number">3138</Data><NamedCell
      ss:Name="_FilterDatabase"/></Cell>
    <Cell ss:StyleID="s23"><Data ss:Type="Number">24.888500000000001</Data><NamedCell
      ss:Name="_FilterDatabase"/></Cell>
    <Cell ss:StyleID="s23"><Data ss:Type="Number">1400</Data><NamedCell
      ss:Name="_FilterDatabase"/></Cell>
    <Cell ss:StyleID="s23"><Data ss:Type="Number">22.785699999999999</Data><NamedCell
      ss:Name="_FilterDatabase"/></Cell>
    <Cell ss:StyleID="s23"><Data ss:Type="Number">2483</Data><NamedCell
      ss:Name="_FilterDatabase"/></Cell>
    <Cell ss:StyleID="s23"><Data ss:Type="Number">24.728200000000001</Data><NamedCell
      ss:Name="_FilterDatabase"/></Cell>
    <Cell ss:StyleID="s23"><Data ss:Type="Number">2117</Data><NamedCell
      ss:Name="_FilterDatabase"/></Cell>
    <Cell ss:StyleID="s23"><Data ss:Type="Number">24.326899999999998</Data><NamedCell
      ss:Name="_FilterDatabase"/></Cell>
    <Cell ss:StyleID="s23"><Data ss:Type="Number">2301</Data><NamedCell
      ss:Name="_FilterDatabase"/></Cell>
    <Cell ss:StyleID="s23"><Data ss:Type="Number">22.120799999999999</Data><NamedCell
      ss:Name="_FilterDatabase"/></Cell>
    <Cell ss:StyleID="s23"><Data ss:Type="Number">2835</Data><NamedCell
      ss:Name="_FilterDatabase"/></Cell>
    <Cell ss:StyleID="s23"><Data ss:Type="Number">24.656099999999999</Data><NamedCell
      ss:Name="_FilterDatabase"/></Cell>
    <Cell ss:StyleID="s23"><Data ss:Type="Number">2341</Data><NamedCell
      ss:Name="_FilterDatabase"/></Cell>
    <Cell ss:StyleID="s23"><Data ss:Type="Number">24.434000000000001</Data><NamedCell
      ss:Name="_FilterDatabase"/></Cell>
    <Cell ss:StyleID="s23"><Data ss:Type="Number">1884</Data><NamedCell
      ss:Name="_FilterDatabase"/></Cell>
    <Cell ss:StyleID="s23"><Data ss:Type="Number">23.089200000000002</Data><NamedCell
      ss:Name="_FilterDatabase"/></Cell>
    <Cell ss:StyleID="s23"><Data ss:Type="Number">2873</Data><NamedCell
      ss:Name="_FilterDatabase"/></Cell>
    <Cell ss:StyleID="s23"><Data ss:Type="Number">23.007300000000001</Data><NamedCell
      ss:Name="_FilterDatabase"/></Cell>
    <Cell ss:StyleID="s23"><Data ss:Type="Number">2378</Data><NamedCell
      ss:Name="_FilterDatabase"/></Cell>
    <Cell ss:StyleID="s23"><Data ss:Type="Number">22.624099999999999</Data><NamedCell
      ss:Name="_FilterDatabase"/></Cell>
    <Cell ss:StyleID="s23"><Data ss:Type="Number">2172</Data><NamedCell
      ss:Name="_FilterDatabase"/></Cell>
    <Cell ss:StyleID="s23"><Data ss:Type="Number">24.5396</Data><NamedCell
      ss:Name="_FilterDatabase"/></Cell>
    <Cell ss:StyleID="s23"><Data ss:Type="Number">1685</Data><NamedCell
      ss:Name="_FilterDatabase"/></Cell>
    <Cell ss:StyleID="s23"><Data ss:Type="Number">23.679500000000001</Data><NamedCell
      ss:Name="_FilterDatabase"/></Cell>
    <Cell ss:StyleID="s23"><Data ss:Type="Number">1908</Data><NamedCell
      ss:Name="_FilterDatabase"/></Cell>
    <Cell ss:StyleID="s23"><Data ss:Type="Number">28.0398</Data><NamedCell
      ss:Name="_FilterDatabase"/></Cell>
    <Cell ss:StyleID="s23"><Data ss:Type="Number">2237</Data><NamedCell
      ss:Name="_FilterDatabase"/></Cell>
    <Cell ss:StyleID="s23"><Data ss:Type="Number">21.5914</Data><NamedCell
      ss:Name="_FilterDatabase"/></Cell>
    <Cell ss:StyleID="s23"><Data ss:Type="Number">2645</Data><NamedCell
      ss:Name="_FilterDatabase"/></Cell>
    <Cell ss:StyleID="s23"><Data ss:Type="Number">23.4026</Data><NamedCell
      ss:Name="_FilterDatabase"/></Cell>
    <Cell ss:StyleID="s23"><Data ss:Type="Number">1903</Data><NamedCell
      ss:Name="_FilterDatabase"/></Cell>
    <Cell ss:StyleID="s23"><Data ss:Type="Number">20.914300000000001</Data><NamedCell
      ss:Name="_FilterDatabase"/></Cell>
    <Cell ss:StyleID="s23"><Data ss:Type="Number">1399</Data><NamedCell
      ss:Name="_FilterDatabase"/></Cell>
    <Cell ss:StyleID="s23"><Data ss:Type="Number">22.015699999999999</Data><NamedCell
      ss:Name="_FilterDatabase"/></Cell>
    <Cell ss:StyleID="s23"><Data ss:Type="Number">1090</Data><NamedCell
      ss:Name="_FilterDatabase"/></Cell>
    <Cell ss:StyleID="s23"><Data ss:Type="Number">23.119299999999999</Data><NamedCell
      ss:Name="_FilterDatabase"/></Cell>
    <Cell ss:StyleID="s23"><Data ss:Type="Number">1821</Data><NamedCell
      ss:Name="_FilterDatabase"/></Cell>
    <Cell ss:StyleID="s23"><Data ss:Type="Number">22.4602</Data><NamedCell
      ss:Name="_FilterDatabase"/></Cell>
    <Cell ss:StyleID="s23"><Data ss:Type="Number">2727</Data><NamedCell
      ss:Name="_FilterDatabase"/></Cell>
    <Cell ss:StyleID="s23"><Data ss:Type="Number">24.862500000000001</Data><NamedCell
      ss:Name="_FilterDatabase"/></Cell>
    <Cell ss:StyleID="s23"><Data ss:Type="Number">2229</Data><NamedCell
      ss:Name="_FilterDatabase"/></Cell>
    <Cell ss:StyleID="s23"><Data ss:Type="Number">22.341899999999999</Data><NamedCell
      ss:Name="_FilterDatabase"/></Cell>
    <Cell ss:StyleID="s23"><Data ss:Type="Number">2570</Data><NamedCell
      ss:Name="_FilterDatabase"/></Cell>
    <Cell ss:StyleID="s23"><Data ss:Type="Number">22.4514</Data><NamedCell
      ss:Name="_FilterDatabase"/></Cell>
    <Cell ss:StyleID="s23"><Data ss:Type="Number">2324</Data><NamedCell
      ss:Name="_FilterDatabase"/></Cell>
    <Cell ss:StyleID="s23"><Data ss:Type="Number">19.4923</Data><NamedCell
      ss:Name="_FilterDatabase"/></Cell>
    <Cell ss:StyleID="s23"><Data ss:Type="Number">24.177424999999999</Data><NamedCell
      ss:Name="_FilterDatabase"/></Cell>
    <Cell ss:StyleID="s23"><Data ss:Type="Number">23.315049999999999</Data><NamedCell
      ss:Name="_FilterDatabase"/></Cell>
    <Cell ss:StyleID="s23"><Data ss:Type="Number">23.152850000000001</Data><NamedCell
      ss:Name="_FilterDatabase"/></Cell>
    <Cell ss:StyleID="s23"><Data ss:Type="Number">22.287025</Data><NamedCell
      ss:Name="_FilterDatabase"/></Cell>
   </Row>
   <Row>
    <Cell ss:StyleID="s23"><Data ss:Type="String">Cacna1d</Data><NamedCell
      ss:Name="_FilterDatabase"/></Cell>
    <Cell ss:StyleID="s23"><Data ss:Type="String">chr14</Data><NamedCell
      ss:Name="_FilterDatabase"/></Cell>
    <Cell ss:StyleID="s23"><Data ss:Type="Number">30879307</Data><NamedCell
      ss:Name="_FilterDatabase"/></Cell>
    <Cell ss:StyleID="s23"><Data ss:Type="String">exonic</Data><NamedCell
      ss:Name="_FilterDatabase"/></Cell>
    <Cell ss:StyleID="s23"><Data ss:Type="String">conserved</Data><NamedCell
      ss:Name="_FilterDatabase"/></Cell>
    <Cell ss:StyleID="s23"><Data ss:Type="Number">5498</Data><NamedCell
      ss:Name="_FilterDatabase"/></Cell>
    <Cell ss:StyleID="s23"><Data ss:Type="Number">35.485599999999998</Data><NamedCell
      ss:Name="_FilterDatabase"/></Cell>
    <Cell ss:StyleID="s23"><Data ss:Type="Number">4199</Data><NamedCell
      ss:Name="_FilterDatabase"/></Cell>
    <Cell ss:StyleID="s23"><Data ss:Type="Number">42.533900000000003</Data><NamedCell
      ss:Name="_FilterDatabase"/></Cell>
    <Cell ss:StyleID="s23"><Data ss:Type="Number">1993</Data><NamedCell
      ss:Name="_FilterDatabase"/></Cell>
    <Cell ss:StyleID="s23"><Data ss:Type="Number">45.5595</Data><NamedCell
      ss:Name="_FilterDatabase"/></Cell>
    <Cell ss:StyleID="s23"><Data ss:Type="Number">3347</Data><NamedCell
      ss:Name="_FilterDatabase"/></Cell>
    <Cell ss:StyleID="s23"><Data ss:Type="Number">37.317</Data><NamedCell
      ss:Name="_FilterDatabase"/></Cell>
    <Cell ss:StyleID="s23"><Data ss:Type="Number">3039</Data><NamedCell
      ss:Name="_FilterDatabase"/></Cell>
    <Cell ss:StyleID="s23"><Data ss:Type="Number">34.386299999999999</Data><NamedCell
      ss:Name="_FilterDatabase"/></Cell>
    <Cell ss:StyleID="s23"><Data ss:Type="Number">3074</Data><NamedCell
      ss:Name="_FilterDatabase"/></Cell>
    <Cell ss:StyleID="s23"><Data ss:Type="Number">35.263500000000001</Data><NamedCell
      ss:Name="_FilterDatabase"/></Cell>
    <Cell ss:StyleID="s23"><Data ss:Type="Number">4477</Data><NamedCell
      ss:Name="_FilterDatabase"/></Cell>
    <Cell ss:StyleID="s23"><Data ss:Type="Number">28.523599999999998</Data><NamedCell
      ss:Name="_FilterDatabase"/></Cell>
    <Cell ss:StyleID="s23"><Data ss:Type="Number">3246</Data><NamedCell
      ss:Name="_FilterDatabase"/></Cell>
    <Cell ss:StyleID="s23"><Data ss:Type="Number">38.108400000000003</Data><NamedCell
      ss:Name="_FilterDatabase"/></Cell>
    <Cell ss:StyleID="s23"><Data ss:Type="Number">2153</Data><NamedCell
      ss:Name="_FilterDatabase"/></Cell>
    <Cell ss:StyleID="s23"><Data ss:Type="Number">43.799399999999999</Data><NamedCell
      ss:Name="_FilterDatabase"/></Cell>
    <Cell ss:StyleID="s23"><Data ss:Type="Number">3989</Data><NamedCell
      ss:Name="_FilterDatabase"/></Cell>
    <Cell ss:StyleID="s23"><Data ss:Type="Number">41.138100000000001</Data><NamedCell
      ss:Name="_FilterDatabase"/></Cell>
    <Cell ss:StyleID="s23"><Data ss:Type="Number">3254</Data><NamedCell
      ss:Name="_FilterDatabase"/></Cell>
    <Cell ss:StyleID="s23"><Data ss:Type="Number">44.9908</Data><NamedCell
      ss:Name="_FilterDatabase"/></Cell>
    <Cell ss:StyleID="s23"><Data ss:Type="Number">2482</Data><NamedCell
      ss:Name="_FilterDatabase"/></Cell>
    <Cell ss:StyleID="s23"><Data ss:Type="Number">41.055599999999998</Data><NamedCell
      ss:Name="_FilterDatabase"/></Cell>
    <Cell ss:StyleID="s23"><Data ss:Type="Number">2100</Data><NamedCell
      ss:Name="_FilterDatabase"/></Cell>
    <Cell ss:StyleID="s23"><Data ss:Type="Number">41.381</Data><NamedCell
      ss:Name="_FilterDatabase"/></Cell>
    <Cell ss:StyleID="s23"><Data ss:Type="Number">3205</Data><NamedCell
      ss:Name="_FilterDatabase"/></Cell>
    <Cell ss:StyleID="s23"><Data ss:Type="Number">36.162199999999999</Data><NamedCell
      ss:Name="_FilterDatabase"/></Cell>
    <Cell ss:StyleID="s23"><Data ss:Type="Number">2933</Data><NamedCell
      ss:Name="_FilterDatabase"/></Cell>
    <Cell ss:StyleID="s23"><Data ss:Type="Number">40.027299999999997</Data><NamedCell
      ss:Name="_FilterDatabase"/></Cell>
    <Cell ss:StyleID="s23"><Data ss:Type="Number">3292</Data><NamedCell
      ss:Name="_FilterDatabase"/></Cell>
    <Cell ss:StyleID="s23"><Data ss:Type="Number">33.7789</Data><NamedCell
      ss:Name="_FilterDatabase"/></Cell>
    <Cell ss:StyleID="s23"><Data ss:Type="Number">2386</Data><NamedCell
      ss:Name="_FilterDatabase"/></Cell>
    <Cell ss:StyleID="s23"><Data ss:Type="Number">31.852499999999999</Data><NamedCell
      ss:Name="_FilterDatabase"/></Cell>
    <Cell ss:StyleID="s23"><Data ss:Type="Number">1714</Data><NamedCell
      ss:Name="_FilterDatabase"/></Cell>
    <Cell ss:StyleID="s23"><Data ss:Type="Number">37.222900000000003</Data><NamedCell
      ss:Name="_FilterDatabase"/></Cell>
    <Cell ss:StyleID="s23"><Data ss:Type="Number">1842</Data><NamedCell
      ss:Name="_FilterDatabase"/></Cell>
    <Cell ss:StyleID="s23"><Data ss:Type="Number">23.832799999999999</Data><NamedCell
      ss:Name="_FilterDatabase"/></Cell>
    <Cell ss:StyleID="s23"><Data ss:Type="Number">2562</Data><NamedCell
      ss:Name="_FilterDatabase"/></Cell>
    <Cell ss:StyleID="s23"><Data ss:Type="Number">36.924300000000002</Data><NamedCell
      ss:Name="_FilterDatabase"/></Cell>
    <Cell ss:StyleID="s23"><Data ss:Type="Number">3514</Data><NamedCell
      ss:Name="_FilterDatabase"/></Cell>
    <Cell ss:StyleID="s23"><Data ss:Type="Number">45.873600000000003</Data><NamedCell
      ss:Name="_FilterDatabase"/></Cell>
    <Cell ss:StyleID="s23"><Data ss:Type="Number">2759</Data><NamedCell
      ss:Name="_FilterDatabase"/></Cell>
    <Cell ss:StyleID="s23"><Data ss:Type="Number">44.690100000000001</Data><NamedCell
      ss:Name="_FilterDatabase"/></Cell>
    <Cell ss:StyleID="s23"><Data ss:Type="Number">3482</Data><NamedCell
      ss:Name="_FilterDatabase"/></Cell>
    <Cell ss:StyleID="s23"><Data ss:Type="Number">43.451999999999998</Data><NamedCell
      ss:Name="_FilterDatabase"/></Cell>
    <Cell ss:StyleID="s23"><Data ss:Type="Number">3042</Data><NamedCell
      ss:Name="_FilterDatabase"/></Cell>
    <Cell ss:StyleID="s23"><Data ss:Type="Number">42.8994</Data><NamedCell
      ss:Name="_FilterDatabase"/></Cell>
    <Cell ss:StyleID="s23"><Data ss:Type="Number">37.147224999999999</Data><NamedCell
      ss:Name="_FilterDatabase"/></Cell>
    <Cell ss:StyleID="s23"><Data ss:Type="Number">42.745975000000001</Data><NamedCell
      ss:Name="_FilterDatabase"/></Cell>
    <Cell ss:StyleID="s23"><Data ss:Type="Number">35.147737499999998</Data><NamedCell
      ss:Name="_FilterDatabase"/></Cell>
    <Cell ss:StyleID="s23"><Data ss:Type="Number">44.228774999999999</Data><NamedCell
      ss:Name="_FilterDatabase"/></Cell>
   </Row>
   <Row>
    <Cell ss:StyleID="s23"><Data ss:Type="String">Cog3</Data><NamedCell
      ss:Name="_FilterDatabase"/></Cell>
    <Cell ss:StyleID="s23"><Data ss:Type="String">chr14</Data><NamedCell
      ss:Name="_FilterDatabase"/></Cell>
    <Cell ss:StyleID="s23"><Data ss:Type="Number">76119526</Data><NamedCell
      ss:Name="_FilterDatabase"/></Cell>
    <Cell ss:StyleID="s23"><Data ss:Type="String">exonic</Data><NamedCell
      ss:Name="_FilterDatabase"/></Cell>
    <Cell ss:StyleID="s23"><Data ss:Type="String">conserved</Data><NamedCell
      ss:Name="_FilterDatabase"/></Cell>
    <Cell ss:StyleID="s23"><Data ss:Type="Number">2886</Data><NamedCell
      ss:Name="_FilterDatabase"/></Cell>
    <Cell ss:StyleID="s23"><Data ss:Type="Number">26.784500000000001</Data><NamedCell
      ss:Name="_FilterDatabase"/></Cell>
    <Cell ss:StyleID="s23"><Data ss:Type="Number">3152</Data><NamedCell
      ss:Name="_FilterDatabase"/></Cell>
    <Cell ss:StyleID="s23"><Data ss:Type="Number">30.0761</Data><NamedCell
      ss:Name="_FilterDatabase"/></Cell>
    <Cell ss:StyleID="s23"><Data ss:Type="Number">1418</Data><NamedCell
      ss:Name="_FilterDatabase"/></Cell>
    <Cell ss:StyleID="s23"><Data ss:Type="Number">46.018300000000004</Data><NamedCell
      ss:Name="_FilterDatabase"/></Cell>
    <Cell ss:StyleID="s23"><Data ss:Type="Number">2584</Data><NamedCell
      ss:Name="_FilterDatabase"/></Cell>
    <Cell ss:StyleID="s23"><Data ss:Type="Number">34.442700000000002</Data><NamedCell
      ss:Name="_FilterDatabase"/></Cell>
    <Cell ss:StyleID="s23"><Data ss:Type="Number">2618</Data><NamedCell
      ss:Name="_FilterDatabase"/></Cell>
    <Cell ss:StyleID="s23"><Data ss:Type="Number">28.991599999999998</Data><NamedCell
      ss:Name="_FilterDatabase"/></Cell>
    <Cell ss:StyleID="s23"><Data ss:Type="Number">2223</Data><NamedCell
      ss:Name="_FilterDatabase"/></Cell>
    <Cell ss:StyleID="s23"><Data ss:Type="Number">31.578900000000001</Data><NamedCell
      ss:Name="_FilterDatabase"/></Cell>
    <Cell ss:StyleID="s23"><Data ss:Type="Number">3759</Data><NamedCell
      ss:Name="_FilterDatabase"/></Cell>
    <Cell ss:StyleID="s23"><Data ss:Type="Number">30.6997</Data><NamedCell
      ss:Name="_FilterDatabase"/></Cell>
    <Cell ss:StyleID="s23"><Data ss:Type="Number">2540</Data><NamedCell
      ss:Name="_FilterDatabase"/></Cell>
    <Cell ss:StyleID="s23"><Data ss:Type="Number">29.7638</Data><NamedCell
      ss:Name="_FilterDatabase"/></Cell>
    <Cell ss:StyleID="s23"><Data ss:Type="Number">2269</Data><NamedCell
      ss:Name="_FilterDatabase"/></Cell>
    <Cell ss:StyleID="s23"><Data ss:Type="Number">25.121200000000002</Data><NamedCell
      ss:Name="_FilterDatabase"/></Cell>
    <Cell ss:StyleID="s23"><Data ss:Type="Number">3143</Data><NamedCell
      ss:Name="_FilterDatabase"/></Cell>
    <Cell ss:StyleID="s23"><Data ss:Type="Number">27.457799999999999</Data><NamedCell
      ss:Name="_FilterDatabase"/></Cell>
    <Cell ss:StyleID="s23"><Data ss:Type="Number">2156</Data><NamedCell
      ss:Name="_FilterDatabase"/></Cell>
    <Cell ss:StyleID="s23"><Data ss:Type="Number">29.6846</Data><NamedCell
      ss:Name="_FilterDatabase"/></Cell>
    <Cell ss:StyleID="s23"><Data ss:Type="Number">2446</Data><NamedCell
      ss:Name="_FilterDatabase"/></Cell>
    <Cell ss:StyleID="s23"><Data ss:Type="Number">31.152899999999999</Data><NamedCell
      ss:Name="_FilterDatabase"/></Cell>
    <Cell ss:StyleID="s23"><Data ss:Type="Number">1565</Data><NamedCell
      ss:Name="_FilterDatabase"/></Cell>
    <Cell ss:StyleID="s23"><Data ss:Type="Number">30.7791</Data><NamedCell
      ss:Name="_FilterDatabase"/></Cell>
    <Cell ss:StyleID="s23"><Data ss:Type="Number">2060</Data><NamedCell
      ss:Name="_FilterDatabase"/></Cell>
    <Cell ss:StyleID="s23"><Data ss:Type="Number">38.495100000000001</Data><NamedCell
      ss:Name="_FilterDatabase"/></Cell>
    <Cell ss:StyleID="s23"><Data ss:Type="Number">3125</Data><NamedCell
      ss:Name="_FilterDatabase"/></Cell>
    <Cell ss:StyleID="s23"><Data ss:Type="Number">37.055999999999997</Data><NamedCell
      ss:Name="_FilterDatabase"/></Cell>
    <Cell ss:StyleID="s23"><Data ss:Type="Number">2601</Data><NamedCell
      ss:Name="_FilterDatabase"/></Cell>
    <Cell ss:StyleID="s23"><Data ss:Type="Number">34.409799999999997</Data><NamedCell
      ss:Name="_FilterDatabase"/></Cell>
    <Cell ss:StyleID="s23"><Data ss:Type="Number">2121</Data><NamedCell
      ss:Name="_FilterDatabase"/></Cell>
    <Cell ss:StyleID="s23"><Data ss:Type="Number">36.822299999999998</Data><NamedCell
      ss:Name="_FilterDatabase"/></Cell>
    <Cell ss:StyleID="s23"><Data ss:Type="Number">1322</Data><NamedCell
      ss:Name="_FilterDatabase"/></Cell>
    <Cell ss:StyleID="s23"><Data ss:Type="Number">36.989400000000003</Data><NamedCell
      ss:Name="_FilterDatabase"/></Cell>
    <Cell ss:StyleID="s23"><Data ss:Type="Number">1842</Data><NamedCell
      ss:Name="_FilterDatabase"/></Cell>
    <Cell ss:StyleID="s23"><Data ss:Type="Number">42.888199999999998</Data><NamedCell
      ss:Name="_FilterDatabase"/></Cell>
    <Cell ss:StyleID="s23"><Data ss:Type="Number">1968</Data><NamedCell
      ss:Name="_FilterDatabase"/></Cell>
    <Cell ss:StyleID="s23"><Data ss:Type="Number">36.7378</Data><NamedCell
      ss:Name="_FilterDatabase"/></Cell>
    <Cell ss:StyleID="s23"><Data ss:Type="Number">3214</Data><NamedCell
      ss:Name="_FilterDatabase"/></Cell>
    <Cell ss:StyleID="s23"><Data ss:Type="Number">28.531400000000001</Data><NamedCell
      ss:Name="_FilterDatabase"/></Cell>
    <Cell ss:StyleID="s23"><Data ss:Type="Number">2157</Data><NamedCell
      ss:Name="_FilterDatabase"/></Cell>
    <Cell ss:StyleID="s23"><Data ss:Type="Number">27.120999999999999</Data><NamedCell
      ss:Name="_FilterDatabase"/></Cell>
    <Cell ss:StyleID="s23"><Data ss:Type="Number">2701</Data><NamedCell
      ss:Name="_FilterDatabase"/></Cell>
    <Cell ss:StyleID="s23"><Data ss:Type="Number">24.842700000000001</Data><NamedCell
      ss:Name="_FilterDatabase"/></Cell>
    <Cell ss:StyleID="s23"><Data ss:Type="Number">2395</Data><NamedCell
      ss:Name="_FilterDatabase"/></Cell>
    <Cell ss:StyleID="s23"><Data ss:Type="Number">31.899799999999999</Data><NamedCell
      ss:Name="_FilterDatabase"/></Cell>
    <Cell ss:StyleID="s23"><Data ss:Type="Number">32.294449999999998</Data><NamedCell
      ss:Name="_FilterDatabase"/></Cell>
    <Cell ss:StyleID="s23"><Data ss:Type="Number">28.354125</Data><NamedCell
      ss:Name="_FilterDatabase"/></Cell>
    <Cell ss:StyleID="s23"><Data ss:Type="Number">36.772212500000002</Data><NamedCell
      ss:Name="_FilterDatabase"/></Cell>
    <Cell ss:StyleID="s23"><Data ss:Type="Number">28.098725000000002</Data><NamedCell
      ss:Name="_FilterDatabase"/></Cell>
   </Row>
   <Row>
    <Cell ss:StyleID="s23"><Data ss:Type="String">Son</Data><NamedCell
      ss:Name="_FilterDatabase"/></Cell>
    <Cell ss:StyleID="s23"><Data ss:Type="String">chr16</Data><NamedCell
      ss:Name="_FilterDatabase"/></Cell>
    <Cell ss:StyleID="s23"><Data ss:Type="Number">91656378</Data><NamedCell
      ss:Name="_FilterDatabase"/></Cell>
    <Cell ss:StyleID="s23"><Data ss:Type="String">exonic</Data><NamedCell
      ss:Name="_FilterDatabase"/></Cell>
    <Cell ss:StyleID="s23"><Data ss:Type="String">conserved</Data><NamedCell
      ss:Name="_FilterDatabase"/></Cell>
    <Cell ss:StyleID="s23"><Data ss:Type="Number">1255</Data><NamedCell
      ss:Name="_FilterDatabase"/></Cell>
    <Cell ss:StyleID="s23"><Data ss:Type="Number">20.6374</Data><NamedCell
      ss:Name="_FilterDatabase"/></Cell>
    <Cell ss:StyleID="s23"><Data ss:Type="Number">1599</Data><NamedCell
      ss:Name="_FilterDatabase"/></Cell>
    <Cell ss:StyleID="s23"><Data ss:Type="Number">27.0169</Data><NamedCell
      ss:Name="_FilterDatabase"/></Cell>
    <Cell ss:StyleID="s23"><Data ss:Type="Number">618</Data><NamedCell
      ss:Name="_FilterDatabase"/></Cell>
    <Cell ss:StyleID="s23"><Data ss:Type="Number">5.82524</Data><NamedCell
      ss:Name="_FilterDatabase"/></Cell>
    <Cell ss:StyleID="s23"><Data ss:Type="Number">1294</Data><NamedCell
      ss:Name="_FilterDatabase"/></Cell>
    <Cell ss:StyleID="s23"><Data ss:Type="Number">17.310700000000001</Data><NamedCell
      ss:Name="_FilterDatabase"/></Cell>
    <Cell ss:StyleID="s23"><Data ss:Type="Number">960</Data><NamedCell
      ss:Name="_FilterDatabase"/></Cell>
    <Cell ss:StyleID="s23"><Data ss:Type="Number">13.854200000000001</Data><NamedCell
      ss:Name="_FilterDatabase"/></Cell>
    <Cell ss:StyleID="s23"><Data ss:Type="Number">875</Data><NamedCell
      ss:Name="_FilterDatabase"/></Cell>
    <Cell ss:StyleID="s23"><Data ss:Type="Number">24.914300000000001</Data><NamedCell
      ss:Name="_FilterDatabase"/></Cell>
    <Cell ss:StyleID="s23"><Data ss:Type="Number">1813</Data><NamedCell
      ss:Name="_FilterDatabase"/></Cell>
    <Cell ss:StyleID="s23"><Data ss:Type="Number">10.755699999999999</Data><NamedCell
      ss:Name="_FilterDatabase"/></Cell>
    <Cell ss:StyleID="s23"><Data ss:Type="Number">813</Data><NamedCell
      ss:Name="_FilterDatabase"/></Cell>
    <Cell ss:StyleID="s23"><Data ss:Type="Number">15.9902</Data><NamedCell
      ss:Name="_FilterDatabase"/></Cell>
    <Cell ss:StyleID="s23"><Data ss:Type="Number">732</Data><NamedCell
      ss:Name="_FilterDatabase"/></Cell>
    <Cell ss:StyleID="s23"><Data ss:Type="Number">0.27322400000000002</Data><NamedCell
      ss:Name="_FilterDatabase"/></Cell>
    <Cell ss:StyleID="s23"><Data ss:Type="Number">1266</Data><NamedCell
      ss:Name="_FilterDatabase"/></Cell>
    <Cell ss:StyleID="s23"><Data ss:Type="Number">26.540299999999998</Data><NamedCell
      ss:Name="_FilterDatabase"/></Cell>
    <Cell ss:StyleID="s23"><Data ss:Type="Number">843</Data><NamedCell
      ss:Name="_FilterDatabase"/></Cell>
    <Cell ss:StyleID="s23"><Data ss:Type="Number">6.8801899999999998</Data><NamedCell
      ss:Name="_FilterDatabase"/></Cell>
    <Cell ss:StyleID="s23"><Data ss:Type="Number">1101</Data><NamedCell
      ss:Name="_FilterDatabase"/></Cell>
    <Cell ss:StyleID="s23"><Data ss:Type="Number">8.1743900000000007</Data><NamedCell
      ss:Name="_FilterDatabase"/></Cell>
    <Cell ss:StyleID="s23"><Data ss:Type="Number">848</Data><NamedCell
      ss:Name="_FilterDatabase"/></Cell>
    <Cell ss:StyleID="s23"><Data ss:Type="Number">16.981100000000001</Data><NamedCell
      ss:Name="_FilterDatabase"/></Cell>
    <Cell ss:StyleID="s23"><Data ss:Type="Number">985</Data><NamedCell
      ss:Name="_FilterDatabase"/></Cell>
    <Cell ss:StyleID="s23"><Data ss:Type="Number">7.2081200000000001</Data><NamedCell
      ss:Name="_FilterDatabase"/></Cell>
    <Cell ss:StyleID="s23"><Data ss:Type="Number">522</Data><NamedCell
      ss:Name="_FilterDatabase"/></Cell>
    <Cell ss:StyleID="s23"><Data ss:Type="Number">0.38314199999999998</Data><NamedCell
      ss:Name="_FilterDatabase"/></Cell>
    <Cell ss:StyleID="s23"><Data ss:Type="Number">1110</Data><NamedCell
      ss:Name="_FilterDatabase"/></Cell>
    <Cell ss:StyleID="s23"><Data ss:Type="Number">19.1892</Data><NamedCell
      ss:Name="_FilterDatabase"/></Cell>
    <Cell ss:StyleID="s23"><Data ss:Type="Number">1092</Data><NamedCell
      ss:Name="_FilterDatabase"/></Cell>
    <Cell ss:StyleID="s23"><Data ss:Type="Number">16.666699999999999</Data><NamedCell
      ss:Name="_FilterDatabase"/></Cell>
    <Cell ss:StyleID="s23"><Data ss:Type="Number">527</Data><NamedCell
      ss:Name="_FilterDatabase"/></Cell>
    <Cell ss:StyleID="s23"><Data ss:Type="Number">10.436400000000001</Data><NamedCell
      ss:Name="_FilterDatabase"/></Cell>
    <Cell ss:StyleID="s23"><Data ss:Type="String">NA</Data><NamedCell
      ss:Name="_FilterDatabase"/></Cell>
    <Cell ss:StyleID="s23"><Data ss:Type="String">NA</Data><NamedCell
      ss:Name="_FilterDatabase"/></Cell>
    <Cell ss:StyleID="s23"><Data ss:Type="Number">838</Data><NamedCell
      ss:Name="_FilterDatabase"/></Cell>
    <Cell ss:StyleID="s23"><Data ss:Type="Number">13.7232</Data><NamedCell
      ss:Name="_FilterDatabase"/></Cell>
    <Cell ss:StyleID="s23"><Data ss:Type="Number">1066</Data><NamedCell
      ss:Name="_FilterDatabase"/></Cell>
    <Cell ss:StyleID="s23"><Data ss:Type="Number">14.3527</Data><NamedCell
      ss:Name="_FilterDatabase"/></Cell>
    <Cell ss:StyleID="s23"><Data ss:Type="Number">1210</Data><NamedCell
      ss:Name="_FilterDatabase"/></Cell>
    <Cell ss:StyleID="s23"><Data ss:Type="Number">6.3636400000000002</Data><NamedCell
      ss:Name="_FilterDatabase"/></Cell>
    <Cell ss:StyleID="s23"><Data ss:Type="Number">1004</Data><NamedCell
      ss:Name="_FilterDatabase"/></Cell>
    <Cell ss:StyleID="s23"><Data ss:Type="Number">19.920300000000001</Data><NamedCell
      ss:Name="_FilterDatabase"/></Cell>
    <Cell ss:StyleID="s23"><Data ss:Type="Number">993</Data><NamedCell
      ss:Name="_FilterDatabase"/></Cell>
    <Cell ss:StyleID="s23"><Data ss:Type="Number">21.550899999999999</Data><NamedCell
      ss:Name="_FilterDatabase"/></Cell>
    <Cell ss:StyleID="s23"><Data ss:Type="Number">17.038080000000001</Data><NamedCell
      ss:Name="_FilterDatabase"/></Cell>
    <Cell ss:StyleID="s23"><Data ss:Type="Number">10.467026000000001</Data><NamedCell
      ss:Name="_FilterDatabase"/></Cell>
    <Cell ss:StyleID="s23"><Data ss:Type="Number">12.083980285714301</Data><NamedCell
      ss:Name="_FilterDatabase"/></Cell>
    <Cell ss:StyleID="s23"><Data ss:Type="Number">15.546885</Data><NamedCell
      ss:Name="_FilterDatabase"/></Cell>
   </Row>
   <Row>
    <Cell ss:StyleID="s23"><Data ss:Type="String">Tmem63b</Data><NamedCell
      ss:Name="_FilterDatabase"/></Cell>
    <Cell ss:StyleID="s23"><Data ss:Type="String">chr17</Data><NamedCell
      ss:Name="_FilterDatabase"/></Cell>
    <Cell ss:StyleID="s23"><Data ss:Type="Number">45799898</Data><NamedCell
      ss:Name="_FilterDatabase"/></Cell>
    <Cell ss:StyleID="s23"><Data ss:Type="String">exonic</Data><NamedCell
      ss:Name="_FilterDatabase"/></Cell>
    <Cell ss:StyleID="s23"><Data ss:Type="String">conserved</Data><NamedCell
      ss:Name="_FilterDatabase"/></Cell>
    <Cell ss:StyleID="s23"><Data ss:Type="Number">13145</Data><NamedCell
      ss:Name="_FilterDatabase"/></Cell>
    <Cell ss:StyleID="s23"><Data ss:Type="Number">74.005300000000005</Data><NamedCell
      ss:Name="_FilterDatabase"/></Cell>
    <Cell ss:StyleID="s23"><Data ss:Type="Number">9449</Data><NamedCell
      ss:Name="_FilterDatabase"/></Cell>
    <Cell ss:StyleID="s23"><Data ss:Type="Number">74.865099999999998</Data><NamedCell
      ss:Name="_FilterDatabase"/></Cell>
    <Cell ss:StyleID="s23"><Data ss:Type="Number">3868</Data><NamedCell
      ss:Name="_FilterDatabase"/></Cell>
    <Cell ss:StyleID="s23"><Data ss:Type="Number">73.500500000000002</Data><NamedCell
      ss:Name="_FilterDatabase"/></Cell>
    <Cell ss:StyleID="s23"><Data ss:Type="Number">7698</Data><NamedCell
      ss:Name="_FilterDatabase"/></Cell>
    <Cell ss:StyleID="s23"><Data ss:Type="Number">73.941299999999998</Data><NamedCell
      ss:Name="_FilterDatabase"/></Cell>
    <Cell ss:StyleID="s23"><Data ss:Type="Number">6635</Data><NamedCell
      ss:Name="_FilterDatabase"/></Cell>
    <Cell ss:StyleID="s23"><Data ss:Type="Number">70.534999999999997</Data><NamedCell
      ss:Name="_FilterDatabase"/></Cell>
    <Cell ss:StyleID="s23"><Data ss:Type="Number">6005</Data><NamedCell
      ss:Name="_FilterDatabase"/></Cell>
    <Cell ss:StyleID="s23"><Data ss:Type="Number">73.771900000000002</Data><NamedCell
      ss:Name="_FilterDatabase"/></Cell>
    <Cell ss:StyleID="s23"><Data ss:Type="Number">9883</Data><NamedCell
      ss:Name="_FilterDatabase"/></Cell>
    <Cell ss:StyleID="s23"><Data ss:Type="Number">74.046300000000002</Data><NamedCell
      ss:Name="_FilterDatabase"/></Cell>
    <Cell ss:StyleID="s23"><Data ss:Type="Number">5693</Data><NamedCell
      ss:Name="_FilterDatabase"/></Cell>
    <Cell ss:StyleID="s23"><Data ss:Type="Number">72.773600000000002</Data><NamedCell
      ss:Name="_FilterDatabase"/></Cell>
    <Cell ss:StyleID="s23"><Data ss:Type="Number">4914</Data><NamedCell
      ss:Name="_FilterDatabase"/></Cell>
    <Cell ss:StyleID="s23"><Data ss:Type="Number">80.789599999999993</Data><NamedCell
      ss:Name="_FilterDatabase"/></Cell>
    <Cell ss:StyleID="s23"><Data ss:Type="Number">7388</Data><NamedCell
      ss:Name="_FilterDatabase"/></Cell>
    <Cell ss:StyleID="s23"><Data ss:Type="Number">78.979399999999998</Data><NamedCell
      ss:Name="_FilterDatabase"/></Cell>
    <Cell ss:StyleID="s23"><Data ss:Type="Number">6478</Data><NamedCell
      ss:Name="_FilterDatabase"/></Cell>
    <Cell ss:StyleID="s23"><Data ss:Type="Number">80.089500000000001</Data><NamedCell
      ss:Name="_FilterDatabase"/></Cell>
    <Cell ss:StyleID="s23"><Data ss:Type="Number">6168</Data><NamedCell
      ss:Name="_FilterDatabase"/></Cell>
    <Cell ss:StyleID="s23"><Data ss:Type="Number">79.734099999999998</Data><NamedCell
      ss:Name="_FilterDatabase"/></Cell>
    <Cell ss:StyleID="s23"><Data ss:Type="Number">4333</Data><NamedCell
      ss:Name="_FilterDatabase"/></Cell>
    <Cell ss:StyleID="s23"><Data ss:Type="Number">64.274199999999993</Data><NamedCell
      ss:Name="_FilterDatabase"/></Cell>
    <Cell ss:StyleID="s23"><Data ss:Type="Number">5650</Data><NamedCell
      ss:Name="_FilterDatabase"/></Cell>
    <Cell ss:StyleID="s23"><Data ss:Type="Number">63.486699999999999</Data><NamedCell
      ss:Name="_FilterDatabase"/></Cell>
    <Cell ss:StyleID="s23"><Data ss:Type="Number">6657</Data><NamedCell
      ss:Name="_FilterDatabase"/></Cell>
    <Cell ss:StyleID="s23"><Data ss:Type="Number">59.095700000000001</Data><NamedCell
      ss:Name="_FilterDatabase"/></Cell>
    <Cell ss:StyleID="s23"><Data ss:Type="Number">7029</Data><NamedCell
      ss:Name="_FilterDatabase"/></Cell>
    <Cell ss:StyleID="s23"><Data ss:Type="Number">61.516599999999997</Data><NamedCell
      ss:Name="_FilterDatabase"/></Cell>
    <Cell ss:StyleID="s23"><Data ss:Type="Number">4904</Data><NamedCell
      ss:Name="_FilterDatabase"/></Cell>
    <Cell ss:StyleID="s23"><Data ss:Type="Number">55.403799999999997</Data><NamedCell
      ss:Name="_FilterDatabase"/></Cell>
    <Cell ss:StyleID="s23"><Data ss:Type="Number">3618</Data><NamedCell
      ss:Name="_FilterDatabase"/></Cell>
    <Cell ss:StyleID="s23"><Data ss:Type="Number">61.802100000000003</Data><NamedCell
      ss:Name="_FilterDatabase"/></Cell>
    <Cell ss:StyleID="s23"><Data ss:Type="Number">4335</Data><NamedCell
      ss:Name="_FilterDatabase"/></Cell>
    <Cell ss:StyleID="s23"><Data ss:Type="Number">56.816600000000001</Data><NamedCell
      ss:Name="_FilterDatabase"/></Cell>
    <Cell ss:StyleID="s23"><Data ss:Type="Number">5136</Data><NamedCell
      ss:Name="_FilterDatabase"/></Cell>
    <Cell ss:StyleID="s23"><Data ss:Type="Number">62.655799999999999</Data><NamedCell
      ss:Name="_FilterDatabase"/></Cell>
    <Cell ss:StyleID="s23"><Data ss:Type="Number">7291</Data><NamedCell
      ss:Name="_FilterDatabase"/></Cell>
    <Cell ss:StyleID="s23"><Data ss:Type="Number">71.855699999999999</Data><NamedCell
      ss:Name="_FilterDatabase"/></Cell>
    <Cell ss:StyleID="s23"><Data ss:Type="Number">5544</Data><NamedCell
      ss:Name="_FilterDatabase"/></Cell>
    <Cell ss:StyleID="s23"><Data ss:Type="Number">70.183999999999997</Data><NamedCell
      ss:Name="_FilterDatabase"/></Cell>
    <Cell ss:StyleID="s23"><Data ss:Type="Number">6076</Data><NamedCell
      ss:Name="_FilterDatabase"/></Cell>
    <Cell ss:StyleID="s23"><Data ss:Type="Number">72.547700000000006</Data><NamedCell
      ss:Name="_FilterDatabase"/></Cell>
    <Cell ss:StyleID="s23"><Data ss:Type="Number">6404</Data><NamedCell
      ss:Name="_FilterDatabase"/></Cell>
    <Cell ss:StyleID="s23"><Data ss:Type="Number">67.910700000000006</Data><NamedCell
      ss:Name="_FilterDatabase"/></Cell>
    <Cell ss:StyleID="s23"><Data ss:Type="Number">73.429874999999996</Data><NamedCell
      ss:Name="_FilterDatabase"/></Cell>
    <Cell ss:StyleID="s23"><Data ss:Type="Number">79.898150000000001</Data><NamedCell
      ss:Name="_FilterDatabase"/></Cell>
    <Cell ss:StyleID="s23"><Data ss:Type="Number">60.631437499999997</Data><NamedCell
      ss:Name="_FilterDatabase"/></Cell>
    <Cell ss:StyleID="s23"><Data ss:Type="Number">70.624525000000006</Data><NamedCell
      ss:Name="_FilterDatabase"/></Cell>
   </Row>
   <Row>
    <Cell ss:StyleID="s23"><Data ss:Type="String">Blcap</Data><NamedCell
      ss:Name="_FilterDatabase"/></Cell>
    <Cell ss:StyleID="s23"><Data ss:Type="String">chr2</Data><NamedCell
      ss:Name="_FilterDatabase"/></Cell>
    <Cell ss:StyleID="s23"><Data ss:Type="Number">157383846</Data><NamedCell
      ss:Name="_FilterDatabase"/></Cell>
    <Cell ss:StyleID="s23"><Data ss:Type="String">exonic</Data><NamedCell
      ss:Name="_FilterDatabase"/></Cell>
    <Cell ss:StyleID="s23"><Data ss:Type="String">conserved</Data><NamedCell
      ss:Name="_FilterDatabase"/></Cell>
    <Cell ss:StyleID="s23"><Data ss:Type="Number">5298</Data><NamedCell
      ss:Name="_FilterDatabase"/></Cell>
    <Cell ss:StyleID="s23"><Data ss:Type="Number">14.684799999999999</Data><NamedCell
      ss:Name="_FilterDatabase"/></Cell>
    <Cell ss:StyleID="s23"><Data ss:Type="Number">4645</Data><NamedCell
      ss:Name="_FilterDatabase"/></Cell>
    <Cell ss:StyleID="s23"><Data ss:Type="Number">14.596299999999999</Data><NamedCell
      ss:Name="_FilterDatabase"/></Cell>
    <Cell ss:StyleID="s23"><Data ss:Type="Number">2039</Data><NamedCell
      ss:Name="_FilterDatabase"/></Cell>
    <Cell ss:StyleID="s23"><Data ss:Type="Number">13.9284</Data><NamedCell
      ss:Name="_FilterDatabase"/></Cell>
    <Cell ss:StyleID="s23"><Data ss:Type="Number">4029</Data><NamedCell
      ss:Name="_FilterDatabase"/></Cell>
    <Cell ss:StyleID="s23"><Data ss:Type="Number">12.4597</Data><NamedCell
      ss:Name="_FilterDatabase"/></Cell>
    <Cell ss:StyleID="s23"><Data ss:Type="Number">3000</Data><NamedCell
      ss:Name="_FilterDatabase"/></Cell>
    <Cell ss:StyleID="s23"><Data ss:Type="Number">11.8</Data><NamedCell
      ss:Name="_FilterDatabase"/></Cell>
    <Cell ss:StyleID="s23"><Data ss:Type="Number">3382</Data><NamedCell
      ss:Name="_FilterDatabase"/></Cell>
    <Cell ss:StyleID="s23"><Data ss:Type="Number">14.8729</Data><NamedCell
      ss:Name="_FilterDatabase"/></Cell>
    <Cell ss:StyleID="s23"><Data ss:Type="Number">5072</Data><NamedCell
      ss:Name="_FilterDatabase"/></Cell>
    <Cell ss:StyleID="s23"><Data ss:Type="Number">14.333600000000001</Data><NamedCell
      ss:Name="_FilterDatabase"/></Cell>
    <Cell ss:StyleID="s23"><Data ss:Type="Number">3653</Data><NamedCell
      ss:Name="_FilterDatabase"/></Cell>
    <Cell ss:StyleID="s23"><Data ss:Type="Number">14.125400000000001</Data><NamedCell
      ss:Name="_FilterDatabase"/></Cell>
    <Cell ss:StyleID="s23"><Data ss:Type="Number">2860</Data><NamedCell
      ss:Name="_FilterDatabase"/></Cell>
    <Cell ss:StyleID="s23"><Data ss:Type="Number">21.573399999999999</Data><NamedCell
      ss:Name="_FilterDatabase"/></Cell>
    <Cell ss:StyleID="s23"><Data ss:Type="Number">4262</Data><NamedCell
      ss:Name="_FilterDatabase"/></Cell>
    <Cell ss:StyleID="s23"><Data ss:Type="Number">14.4533</Data><NamedCell
      ss:Name="_FilterDatabase"/></Cell>
    <Cell ss:StyleID="s23"><Data ss:Type="Number">3410</Data><NamedCell
      ss:Name="_FilterDatabase"/></Cell>
    <Cell ss:StyleID="s23"><Data ss:Type="Number">15.278600000000001</Data><NamedCell
      ss:Name="_FilterDatabase"/></Cell>
    <Cell ss:StyleID="s23"><Data ss:Type="Number">3472</Data><NamedCell
      ss:Name="_FilterDatabase"/></Cell>
    <Cell ss:StyleID="s23"><Data ss:Type="Number">19.0092</Data><NamedCell
      ss:Name="_FilterDatabase"/></Cell>
    <Cell ss:StyleID="s23"><Data ss:Type="Number">2532</Data><NamedCell
      ss:Name="_FilterDatabase"/></Cell>
    <Cell ss:StyleID="s23"><Data ss:Type="Number">14.8499</Data><NamedCell
      ss:Name="_FilterDatabase"/></Cell>
    <Cell ss:StyleID="s23"><Data ss:Type="Number">3171</Data><NamedCell
      ss:Name="_FilterDatabase"/></Cell>
    <Cell ss:StyleID="s23"><Data ss:Type="Number">11.4475</Data><NamedCell
      ss:Name="_FilterDatabase"/></Cell>
    <Cell ss:StyleID="s23"><Data ss:Type="Number">3026</Data><NamedCell
      ss:Name="_FilterDatabase"/></Cell>
    <Cell ss:StyleID="s23"><Data ss:Type="Number">9.5175199999999993</Data><NamedCell
      ss:Name="_FilterDatabase"/></Cell>
    <Cell ss:StyleID="s23"><Data ss:Type="Number">3537</Data><NamedCell
      ss:Name="_FilterDatabase"/></Cell>
    <Cell ss:StyleID="s23"><Data ss:Type="Number">14.984400000000001</Data><NamedCell
      ss:Name="_FilterDatabase"/></Cell>
    <Cell ss:StyleID="s23"><Data ss:Type="Number">3092</Data><NamedCell
      ss:Name="_FilterDatabase"/></Cell>
    <Cell ss:StyleID="s23"><Data ss:Type="Number">14.0039</Data><NamedCell
      ss:Name="_FilterDatabase"/></Cell>
    <Cell ss:StyleID="s23"><Data ss:Type="Number">2048</Data><NamedCell
      ss:Name="_FilterDatabase"/></Cell>
    <Cell ss:StyleID="s23"><Data ss:Type="Number">12.939500000000001</Data><NamedCell
      ss:Name="_FilterDatabase"/></Cell>
    <Cell ss:StyleID="s23"><Data ss:Type="Number">2069</Data><NamedCell
      ss:Name="_FilterDatabase"/></Cell>
    <Cell ss:StyleID="s23"><Data ss:Type="Number">19.768000000000001</Data><NamedCell
      ss:Name="_FilterDatabase"/></Cell>
    <Cell ss:StyleID="s23"><Data ss:Type="Number">2500</Data><NamedCell
      ss:Name="_FilterDatabase"/></Cell>
    <Cell ss:StyleID="s23"><Data ss:Type="Number">13.8</Data><NamedCell
      ss:Name="_FilterDatabase"/></Cell>
    <Cell ss:StyleID="s23"><Data ss:Type="Number">4212</Data><NamedCell
      ss:Name="_FilterDatabase"/></Cell>
    <Cell ss:StyleID="s23"><Data ss:Type="Number">14.3637</Data><NamedCell
      ss:Name="_FilterDatabase"/></Cell>
    <Cell ss:StyleID="s23"><Data ss:Type="Number">3550</Data><NamedCell
      ss:Name="_FilterDatabase"/></Cell>
    <Cell ss:StyleID="s23"><Data ss:Type="Number">16.5352</Data><NamedCell
      ss:Name="_FilterDatabase"/></Cell>
    <Cell ss:StyleID="s23"><Data ss:Type="Number">3850</Data><NamedCell
      ss:Name="_FilterDatabase"/></Cell>
    <Cell ss:StyleID="s23"><Data ss:Type="Number">15.194800000000001</Data><NamedCell
      ss:Name="_FilterDatabase"/></Cell>
    <Cell ss:StyleID="s23"><Data ss:Type="Number">3603</Data><NamedCell
      ss:Name="_FilterDatabase"/></Cell>
    <Cell ss:StyleID="s23"><Data ss:Type="Number">17.180099999999999</Data><NamedCell
      ss:Name="_FilterDatabase"/></Cell>
    <Cell ss:StyleID="s23"><Data ss:Type="Number">13.850137500000001</Data><NamedCell
      ss:Name="_FilterDatabase"/></Cell>
    <Cell ss:StyleID="s23"><Data ss:Type="Number">17.578624999999999</Data><NamedCell
      ss:Name="_FilterDatabase"/></Cell>
    <Cell ss:StyleID="s23"><Data ss:Type="Number">13.91384</Data><NamedCell
      ss:Name="_FilterDatabase"/></Cell>
    <Cell ss:StyleID="s23"><Data ss:Type="Number">15.81845</Data><NamedCell
      ss:Name="_FilterDatabase"/></Cell>
   </Row>
   <Row>
    <Cell ss:StyleID="s23"><Data ss:Type="String">Blcap</Data><NamedCell
      ss:Name="_FilterDatabase"/></Cell>
    <Cell ss:StyleID="s23"><Data ss:Type="String">chr2</Data><NamedCell
      ss:Name="_FilterDatabase"/></Cell>
    <Cell ss:StyleID="s23"><Data ss:Type="Number">157383876</Data><NamedCell
      ss:Name="_FilterDatabase"/></Cell>
    <Cell ss:StyleID="s23"><Data ss:Type="String">exonic</Data><NamedCell
      ss:Name="_FilterDatabase"/></Cell>
    <Cell ss:StyleID="s23"><Data ss:Type="String">conserved</Data><NamedCell
      ss:Name="_FilterDatabase"/></Cell>
    <Cell ss:StyleID="s23"><Data ss:Type="Number">7917</Data><NamedCell
      ss:Name="_FilterDatabase"/></Cell>
    <Cell ss:StyleID="s23"><Data ss:Type="Number">22.1296</Data><NamedCell
      ss:Name="_FilterDatabase"/></Cell>
    <Cell ss:StyleID="s23"><Data ss:Type="Number">7068</Data><NamedCell
      ss:Name="_FilterDatabase"/></Cell>
    <Cell ss:StyleID="s23"><Data ss:Type="Number">22.6797</Data><NamedCell
      ss:Name="_FilterDatabase"/></Cell>
    <Cell ss:StyleID="s23"><Data ss:Type="Number">3100</Data><NamedCell
      ss:Name="_FilterDatabase"/></Cell>
    <Cell ss:StyleID="s23"><Data ss:Type="Number">27.290299999999998</Data><NamedCell
      ss:Name="_FilterDatabase"/></Cell>
    <Cell ss:StyleID="s23"><Data ss:Type="Number">6066</Data><NamedCell
      ss:Name="_FilterDatabase"/></Cell>
    <Cell ss:StyleID="s23"><Data ss:Type="Number">21.282599999999999</Data><NamedCell
      ss:Name="_FilterDatabase"/></Cell>
    <Cell ss:StyleID="s23"><Data ss:Type="Number">4418</Data><NamedCell
      ss:Name="_FilterDatabase"/></Cell>
    <Cell ss:StyleID="s23"><Data ss:Type="Number">20.620200000000001</Data><NamedCell
      ss:Name="_FilterDatabase"/></Cell>
    <Cell ss:StyleID="s23"><Data ss:Type="Number">5089</Data><NamedCell
      ss:Name="_FilterDatabase"/></Cell>
    <Cell ss:StyleID="s23"><Data ss:Type="Number">23.7178</Data><NamedCell
      ss:Name="_FilterDatabase"/></Cell>
    <Cell ss:StyleID="s23"><Data ss:Type="Number">7686</Data><NamedCell
      ss:Name="_FilterDatabase"/></Cell>
    <Cell ss:StyleID="s23"><Data ss:Type="Number">24.915400000000002</Data><NamedCell
      ss:Name="_FilterDatabase"/></Cell>
    <Cell ss:StyleID="s23"><Data ss:Type="Number">5286</Data><NamedCell
      ss:Name="_FilterDatabase"/></Cell>
    <Cell ss:StyleID="s23"><Data ss:Type="Number">22.758199999999999</Data><NamedCell
      ss:Name="_FilterDatabase"/></Cell>
    <Cell ss:StyleID="s23"><Data ss:Type="Number">4281</Data><NamedCell
      ss:Name="_FilterDatabase"/></Cell>
    <Cell ss:StyleID="s23"><Data ss:Type="Number">28.100899999999999</Data><NamedCell
      ss:Name="_FilterDatabase"/></Cell>
    <Cell ss:StyleID="s23"><Data ss:Type="Number">6510</Data><NamedCell
      ss:Name="_FilterDatabase"/></Cell>
    <Cell ss:StyleID="s23"><Data ss:Type="Number">21.059899999999999</Data><NamedCell
      ss:Name="_FilterDatabase"/></Cell>
    <Cell ss:StyleID="s23"><Data ss:Type="Number">5004</Data><NamedCell
      ss:Name="_FilterDatabase"/></Cell>
    <Cell ss:StyleID="s23"><Data ss:Type="Number">24.220600000000001</Data><NamedCell
      ss:Name="_FilterDatabase"/></Cell>
    <Cell ss:StyleID="s23"><Data ss:Type="Number">5271</Data><NamedCell
      ss:Name="_FilterDatabase"/></Cell>
    <Cell ss:StyleID="s23"><Data ss:Type="Number">30.392700000000001</Data><NamedCell
      ss:Name="_FilterDatabase"/></Cell>
    <Cell ss:StyleID="s23"><Data ss:Type="Number">3726</Data><NamedCell
      ss:Name="_FilterDatabase"/></Cell>
    <Cell ss:StyleID="s23"><Data ss:Type="Number">25.308599999999998</Data><NamedCell
      ss:Name="_FilterDatabase"/></Cell>
    <Cell ss:StyleID="s23"><Data ss:Type="Number">4817</Data><NamedCell
      ss:Name="_FilterDatabase"/></Cell>
    <Cell ss:StyleID="s23"><Data ss:Type="Number">18.6008</Data><NamedCell
      ss:Name="_FilterDatabase"/></Cell>
    <Cell ss:StyleID="s23"><Data ss:Type="Number">4566</Data><NamedCell
      ss:Name="_FilterDatabase"/></Cell>
    <Cell ss:StyleID="s23"><Data ss:Type="Number">22.601800000000001</Data><NamedCell
      ss:Name="_FilterDatabase"/></Cell>
    <Cell ss:StyleID="s23"><Data ss:Type="Number">5260</Data><NamedCell
      ss:Name="_FilterDatabase"/></Cell>
    <Cell ss:StyleID="s23"><Data ss:Type="Number">24.3916</Data><NamedCell
      ss:Name="_FilterDatabase"/></Cell>
    <Cell ss:StyleID="s23"><Data ss:Type="Number">4664</Data><NamedCell
      ss:Name="_FilterDatabase"/></Cell>
    <Cell ss:StyleID="s23"><Data ss:Type="Number">21.741</Data><NamedCell
      ss:Name="_FilterDatabase"/></Cell>
    <Cell ss:StyleID="s23"><Data ss:Type="Number">3047</Data><NamedCell
      ss:Name="_FilterDatabase"/></Cell>
    <Cell ss:StyleID="s23"><Data ss:Type="Number">22.546800000000001</Data><NamedCell
      ss:Name="_FilterDatabase"/></Cell>
    <Cell ss:StyleID="s23"><Data ss:Type="Number">3266</Data><NamedCell
      ss:Name="_FilterDatabase"/></Cell>
    <Cell ss:StyleID="s23"><Data ss:Type="Number">26.944299999999998</Data><NamedCell
      ss:Name="_FilterDatabase"/></Cell>
    <Cell ss:StyleID="s23"><Data ss:Type="Number">3782</Data><NamedCell
      ss:Name="_FilterDatabase"/></Cell>
    <Cell ss:StyleID="s23"><Data ss:Type="Number">24.325800000000001</Data><NamedCell
      ss:Name="_FilterDatabase"/></Cell>
    <Cell ss:StyleID="s23"><Data ss:Type="Number">6341</Data><NamedCell
      ss:Name="_FilterDatabase"/></Cell>
    <Cell ss:StyleID="s23"><Data ss:Type="Number">24.728000000000002</Data><NamedCell
      ss:Name="_FilterDatabase"/></Cell>
    <Cell ss:StyleID="s23"><Data ss:Type="Number">5333</Data><NamedCell
      ss:Name="_FilterDatabase"/></Cell>
    <Cell ss:StyleID="s23"><Data ss:Type="Number">26.007899999999999</Data><NamedCell
      ss:Name="_FilterDatabase"/></Cell>
    <Cell ss:StyleID="s23"><Data ss:Type="Number">5845</Data><NamedCell
      ss:Name="_FilterDatabase"/></Cell>
    <Cell ss:StyleID="s23"><Data ss:Type="Number">27.544899999999998</Data><NamedCell
      ss:Name="_FilterDatabase"/></Cell>
    <Cell ss:StyleID="s23"><Data ss:Type="Number">5416</Data><NamedCell
      ss:Name="_FilterDatabase"/></Cell>
    <Cell ss:StyleID="s23"><Data ss:Type="Number">27.935700000000001</Data><NamedCell
      ss:Name="_FilterDatabase"/></Cell>
    <Cell ss:StyleID="s23"><Data ss:Type="Number">23.174225</Data><NamedCell
      ss:Name="_FilterDatabase"/></Cell>
    <Cell ss:StyleID="s23"><Data ss:Type="Number">25.943525000000001</Data><NamedCell
      ss:Name="_FilterDatabase"/></Cell>
    <Cell ss:StyleID="s23"><Data ss:Type="Number">23.3075875</Data><NamedCell
      ss:Name="_FilterDatabase"/></Cell>
    <Cell ss:StyleID="s23"><Data ss:Type="Number">26.554124999999999</Data><NamedCell
      ss:Name="_FilterDatabase"/></Cell>
   </Row>
   <Row>
    <Cell ss:StyleID="s23"><Data ss:Type="String">Blcap</Data><NamedCell
      ss:Name="_FilterDatabase"/></Cell>
    <Cell ss:StyleID="s23"><Data ss:Type="String">chr2</Data><NamedCell
      ss:Name="_FilterDatabase"/></Cell>
    <Cell ss:StyleID="s23"><Data ss:Type="Number">157383885</Data><NamedCell
      ss:Name="_FilterDatabase"/></Cell>
    <Cell ss:StyleID="s23"><Data ss:Type="String">exonic</Data><NamedCell
      ss:Name="_FilterDatabase"/></Cell>
    <Cell ss:StyleID="s23"><Data ss:Type="String">conserved</Data><NamedCell
      ss:Name="_FilterDatabase"/></Cell>
    <Cell ss:StyleID="s23"><Data ss:Type="Number">8052</Data><NamedCell
      ss:Name="_FilterDatabase"/></Cell>
    <Cell ss:StyleID="s23"><Data ss:Type="Number">30.377500000000001</Data><NamedCell
      ss:Name="_FilterDatabase"/></Cell>
    <Cell ss:StyleID="s23"><Data ss:Type="Number">7197</Data><NamedCell
      ss:Name="_FilterDatabase"/></Cell>
    <Cell ss:StyleID="s23"><Data ss:Type="Number">32.124499999999998</Data><NamedCell
      ss:Name="_FilterDatabase"/></Cell>
    <Cell ss:StyleID="s23"><Data ss:Type="Number">3155</Data><NamedCell
      ss:Name="_FilterDatabase"/></Cell>
    <Cell ss:StyleID="s23"><Data ss:Type="Number">32.836799999999997</Data><NamedCell
      ss:Name="_FilterDatabase"/></Cell>
    <Cell ss:StyleID="s23"><Data ss:Type="Number">6125</Data><NamedCell
      ss:Name="_FilterDatabase"/></Cell>
    <Cell ss:StyleID="s23"><Data ss:Type="Number">30.971399999999999</Data><NamedCell
      ss:Name="_FilterDatabase"/></Cell>
    <Cell ss:StyleID="s23"><Data ss:Type="Number">4540</Data><NamedCell
      ss:Name="_FilterDatabase"/></Cell>
    <Cell ss:StyleID="s23"><Data ss:Type="Number">26.211500000000001</Data><NamedCell
      ss:Name="_FilterDatabase"/></Cell>
    <Cell ss:StyleID="s23"><Data ss:Type="Number">5165</Data><NamedCell
      ss:Name="_FilterDatabase"/></Cell>
    <Cell ss:StyleID="s23"><Data ss:Type="Number">31.0745</Data><NamedCell
      ss:Name="_FilterDatabase"/></Cell>
    <Cell ss:StyleID="s23"><Data ss:Type="Number">7810</Data><NamedCell
      ss:Name="_FilterDatabase"/></Cell>
    <Cell ss:StyleID="s23"><Data ss:Type="Number">31.037099999999999</Data><NamedCell
      ss:Name="_FilterDatabase"/></Cell>
    <Cell ss:StyleID="s23"><Data ss:Type="Number">5383</Data><NamedCell
      ss:Name="_FilterDatabase"/></Cell>
    <Cell ss:StyleID="s23"><Data ss:Type="Number">30.949300000000001</Data><NamedCell
      ss:Name="_FilterDatabase"/></Cell>
    <Cell ss:StyleID="s23"><Data ss:Type="Number">4323</Data><NamedCell
      ss:Name="_FilterDatabase"/></Cell>
    <Cell ss:StyleID="s23"><Data ss:Type="Number">32.662500000000001</Data><NamedCell
      ss:Name="_FilterDatabase"/></Cell>
    <Cell ss:StyleID="s23"><Data ss:Type="Number">6590</Data><NamedCell
      ss:Name="_FilterDatabase"/></Cell>
    <Cell ss:StyleID="s23"><Data ss:Type="Number">26.798200000000001</Data><NamedCell
      ss:Name="_FilterDatabase"/></Cell>
    <Cell ss:StyleID="s23"><Data ss:Type="Number">5122</Data><NamedCell
      ss:Name="_FilterDatabase"/></Cell>
    <Cell ss:StyleID="s23"><Data ss:Type="Number">32.624000000000002</Data><NamedCell
      ss:Name="_FilterDatabase"/></Cell>
    <Cell ss:StyleID="s23"><Data ss:Type="Number">5377</Data><NamedCell
      ss:Name="_FilterDatabase"/></Cell>
    <Cell ss:StyleID="s23"><Data ss:Type="Number">37.009500000000003</Data><NamedCell
      ss:Name="_FilterDatabase"/></Cell>
    <Cell ss:StyleID="s23"><Data ss:Type="Number">3788</Data><NamedCell
      ss:Name="_FilterDatabase"/></Cell>
    <Cell ss:StyleID="s23"><Data ss:Type="Number">32.022199999999998</Data><NamedCell
      ss:Name="_FilterDatabase"/></Cell>
    <Cell ss:StyleID="s23"><Data ss:Type="Number">4904</Data><NamedCell
      ss:Name="_FilterDatabase"/></Cell>
    <Cell ss:StyleID="s23"><Data ss:Type="Number">24.000800000000002</Data><NamedCell
      ss:Name="_FilterDatabase"/></Cell>
    <Cell ss:StyleID="s23"><Data ss:Type="Number">4630</Data><NamedCell
      ss:Name="_FilterDatabase"/></Cell>
    <Cell ss:StyleID="s23"><Data ss:Type="Number">33.434100000000001</Data><NamedCell
      ss:Name="_FilterDatabase"/></Cell>
    <Cell ss:StyleID="s23"><Data ss:Type="Number">5359</Data><NamedCell
      ss:Name="_FilterDatabase"/></Cell>
    <Cell ss:StyleID="s23"><Data ss:Type="Number">31.8903</Data><NamedCell
      ss:Name="_FilterDatabase"/></Cell>
    <Cell ss:StyleID="s23"><Data ss:Type="Number">4729</Data><NamedCell
      ss:Name="_FilterDatabase"/></Cell>
    <Cell ss:StyleID="s23"><Data ss:Type="Number">29.012499999999999</Data><NamedCell
      ss:Name="_FilterDatabase"/></Cell>
    <Cell ss:StyleID="s23"><Data ss:Type="Number">3118</Data><NamedCell
      ss:Name="_FilterDatabase"/></Cell>
    <Cell ss:StyleID="s23"><Data ss:Type="Number">30.532399999999999</Data><NamedCell
      ss:Name="_FilterDatabase"/></Cell>
    <Cell ss:StyleID="s23"><Data ss:Type="Number">3321</Data><NamedCell
      ss:Name="_FilterDatabase"/></Cell>
    <Cell ss:StyleID="s23"><Data ss:Type="Number">27.7928</Data><NamedCell
      ss:Name="_FilterDatabase"/></Cell>
    <Cell ss:StyleID="s23"><Data ss:Type="Number">3866</Data><NamedCell
      ss:Name="_FilterDatabase"/></Cell>
    <Cell ss:StyleID="s23"><Data ss:Type="Number">31.867599999999999</Data><NamedCell
      ss:Name="_FilterDatabase"/></Cell>
    <Cell ss:StyleID="s23"><Data ss:Type="Number">6488</Data><NamedCell
      ss:Name="_FilterDatabase"/></Cell>
    <Cell ss:StyleID="s23"><Data ss:Type="Number">32.197899999999997</Data><NamedCell
      ss:Name="_FilterDatabase"/></Cell>
    <Cell ss:StyleID="s23"><Data ss:Type="Number">5392</Data><NamedCell
      ss:Name="_FilterDatabase"/></Cell>
    <Cell ss:StyleID="s23"><Data ss:Type="Number">33.846400000000003</Data><NamedCell
      ss:Name="_FilterDatabase"/></Cell>
    <Cell ss:StyleID="s23"><Data ss:Type="Number">5953</Data><NamedCell
      ss:Name="_FilterDatabase"/></Cell>
    <Cell ss:StyleID="s23"><Data ss:Type="Number">33.562899999999999</Data><NamedCell
      ss:Name="_FilterDatabase"/></Cell>
    <Cell ss:StyleID="s23"><Data ss:Type="Number">5513</Data><NamedCell
      ss:Name="_FilterDatabase"/></Cell>
    <Cell ss:StyleID="s23"><Data ss:Type="Number">36.586300000000001</Data><NamedCell
      ss:Name="_FilterDatabase"/></Cell>
    <Cell ss:StyleID="s23"><Data ss:Type="Number">30.697825000000002</Data><NamedCell
      ss:Name="_FilterDatabase"/></Cell>
    <Cell ss:StyleID="s23"><Data ss:Type="Number">32.27355</Data><NamedCell
      ss:Name="_FilterDatabase"/></Cell>
    <Cell ss:StyleID="s23"><Data ss:Type="Number">30.069087499999998</Data><NamedCell
      ss:Name="_FilterDatabase"/></Cell>
    <Cell ss:StyleID="s23"><Data ss:Type="Number">34.048375</Data><NamedCell
      ss:Name="_FilterDatabase"/></Cell>
   </Row>
   <Row>
    <Cell ss:StyleID="s23"><Data ss:Type="String">Gria2</Data><NamedCell
      ss:Name="_FilterDatabase"/></Cell>
    <Cell ss:StyleID="s23"><Data ss:Type="String">chr3</Data><NamedCell
      ss:Name="_FilterDatabase"/></Cell>
    <Cell ss:StyleID="s23"><Data ss:Type="Number">80510830</Data><NamedCell
      ss:Name="_FilterDatabase"/></Cell>
    <Cell ss:StyleID="s23"><Data ss:Type="String">exonic</Data><NamedCell
      ss:Name="_FilterDatabase"/></Cell>
    <Cell ss:StyleID="s23"><Data ss:Type="String">conserved</Data><NamedCell
      ss:Name="_FilterDatabase"/></Cell>
    <Cell ss:StyleID="s23"><Data ss:Type="Number">7684</Data><NamedCell
      ss:Name="_FilterDatabase"/></Cell>
    <Cell ss:StyleID="s23"><Data ss:Type="Number">27.902100000000001</Data><NamedCell
      ss:Name="_FilterDatabase"/></Cell>
    <Cell ss:StyleID="s23"><Data ss:Type="Number">6912</Data><NamedCell
      ss:Name="_FilterDatabase"/></Cell>
    <Cell ss:StyleID="s23"><Data ss:Type="Number">27.010999999999999</Data><NamedCell
      ss:Name="_FilterDatabase"/></Cell>
    <Cell ss:StyleID="s23"><Data ss:Type="Number">3155</Data><NamedCell
      ss:Name="_FilterDatabase"/></Cell>
    <Cell ss:StyleID="s23"><Data ss:Type="Number">31.4422</Data><NamedCell
      ss:Name="_FilterDatabase"/></Cell>
    <Cell ss:StyleID="s23"><Data ss:Type="Number">5694</Data><NamedCell
      ss:Name="_FilterDatabase"/></Cell>
    <Cell ss:StyleID="s23"><Data ss:Type="Number">29.574999999999999</Data><NamedCell
      ss:Name="_FilterDatabase"/></Cell>
    <Cell ss:StyleID="s23"><Data ss:Type="Number">5791</Data><NamedCell
      ss:Name="_FilterDatabase"/></Cell>
    <Cell ss:StyleID="s23"><Data ss:Type="Number">28.2928</Data><NamedCell
      ss:Name="_FilterDatabase"/></Cell>
    <Cell ss:StyleID="s23"><Data ss:Type="Number">4826</Data><NamedCell
      ss:Name="_FilterDatabase"/></Cell>
    <Cell ss:StyleID="s23"><Data ss:Type="Number">28.790400000000002</Data><NamedCell
      ss:Name="_FilterDatabase"/></Cell>
    <Cell ss:StyleID="s23"><Data ss:Type="Number">7989</Data><NamedCell
      ss:Name="_FilterDatabase"/></Cell>
    <Cell ss:StyleID="s23"><Data ss:Type="Number">29.878599999999999</Data><NamedCell
      ss:Name="_FilterDatabase"/></Cell>
    <Cell ss:StyleID="s23"><Data ss:Type="Number">5468</Data><NamedCell
      ss:Name="_FilterDatabase"/></Cell>
    <Cell ss:StyleID="s23"><Data ss:Type="Number">27.907800000000002</Data><NamedCell
      ss:Name="_FilterDatabase"/></Cell>
    <Cell ss:StyleID="s23"><Data ss:Type="Number">4309</Data><NamedCell
      ss:Name="_FilterDatabase"/></Cell>
    <Cell ss:StyleID="s23"><Data ss:Type="Number">29.589200000000002</Data><NamedCell
      ss:Name="_FilterDatabase"/></Cell>
    <Cell ss:StyleID="s23"><Data ss:Type="Number">6136</Data><NamedCell
      ss:Name="_FilterDatabase"/></Cell>
    <Cell ss:StyleID="s23"><Data ss:Type="Number">31.942599999999999</Data><NamedCell
      ss:Name="_FilterDatabase"/></Cell>
    <Cell ss:StyleID="s23"><Data ss:Type="Number">5000</Data><NamedCell
      ss:Name="_FilterDatabase"/></Cell>
    <Cell ss:StyleID="s23"><Data ss:Type="Number">31.82</Data><NamedCell
      ss:Name="_FilterDatabase"/></Cell>
    <Cell ss:StyleID="s23"><Data ss:Type="Number">5381</Data><NamedCell
      ss:Name="_FilterDatabase"/></Cell>
    <Cell ss:StyleID="s23"><Data ss:Type="Number">32.0015</Data><NamedCell
      ss:Name="_FilterDatabase"/></Cell>
    <Cell ss:StyleID="s23"><Data ss:Type="Number">4003</Data><NamedCell
      ss:Name="_FilterDatabase"/></Cell>
    <Cell ss:StyleID="s23"><Data ss:Type="Number">20.434699999999999</Data><NamedCell
      ss:Name="_FilterDatabase"/></Cell>
    <Cell ss:StyleID="s23"><Data ss:Type="Number">4981</Data><NamedCell
      ss:Name="_FilterDatabase"/></Cell>
    <Cell ss:StyleID="s23"><Data ss:Type="Number">20.096399999999999</Data><NamedCell
      ss:Name="_FilterDatabase"/></Cell>
    <Cell ss:StyleID="s23"><Data ss:Type="Number">6010</Data><NamedCell
      ss:Name="_FilterDatabase"/></Cell>
    <Cell ss:StyleID="s23"><Data ss:Type="Number">23.477499999999999</Data><NamedCell
      ss:Name="_FilterDatabase"/></Cell>
    <Cell ss:StyleID="s23"><Data ss:Type="Number">5761</Data><NamedCell
      ss:Name="_FilterDatabase"/></Cell>
    <Cell ss:StyleID="s23"><Data ss:Type="Number">19.579899999999999</Data><NamedCell
      ss:Name="_FilterDatabase"/></Cell>
    <Cell ss:StyleID="s23"><Data ss:Type="Number">4495</Data><NamedCell
      ss:Name="_FilterDatabase"/></Cell>
    <Cell ss:StyleID="s23"><Data ss:Type="Number">22.424900000000001</Data><NamedCell
      ss:Name="_FilterDatabase"/></Cell>
    <Cell ss:StyleID="s23"><Data ss:Type="Number">3259</Data><NamedCell
      ss:Name="_FilterDatabase"/></Cell>
    <Cell ss:StyleID="s23"><Data ss:Type="Number">21.724499999999999</Data><NamedCell
      ss:Name="_FilterDatabase"/></Cell>
    <Cell ss:StyleID="s23"><Data ss:Type="Number">4135</Data><NamedCell
      ss:Name="_FilterDatabase"/></Cell>
    <Cell ss:StyleID="s23"><Data ss:Type="Number">19.419599999999999</Data><NamedCell
      ss:Name="_FilterDatabase"/></Cell>
    <Cell ss:StyleID="s23"><Data ss:Type="Number">3864</Data><NamedCell
      ss:Name="_FilterDatabase"/></Cell>
    <Cell ss:StyleID="s23"><Data ss:Type="Number">20.056899999999999</Data><NamedCell
      ss:Name="_FilterDatabase"/></Cell>
    <Cell ss:StyleID="s23"><Data ss:Type="Number">6428</Data><NamedCell
      ss:Name="_FilterDatabase"/></Cell>
    <Cell ss:StyleID="s23"><Data ss:Type="Number">22.899799999999999</Data><NamedCell
      ss:Name="_FilterDatabase"/></Cell>
    <Cell ss:StyleID="s23"><Data ss:Type="Number">5261</Data><NamedCell
      ss:Name="_FilterDatabase"/></Cell>
    <Cell ss:StyleID="s23"><Data ss:Type="Number">24.044899999999998</Data><NamedCell
      ss:Name="_FilterDatabase"/></Cell>
    <Cell ss:StyleID="s23"><Data ss:Type="Number">6028</Data><NamedCell
      ss:Name="_FilterDatabase"/></Cell>
    <Cell ss:StyleID="s23"><Data ss:Type="Number">20.4711</Data><NamedCell
      ss:Name="_FilterDatabase"/></Cell>
    <Cell ss:StyleID="s23"><Data ss:Type="Number">5320</Data><NamedCell
      ss:Name="_FilterDatabase"/></Cell>
    <Cell ss:StyleID="s23"><Data ss:Type="Number">23.590199999999999</Data><NamedCell
      ss:Name="_FilterDatabase"/></Cell>
    <Cell ss:StyleID="s23"><Data ss:Type="Number">28.849987500000001</Data><NamedCell
      ss:Name="_FilterDatabase"/></Cell>
    <Cell ss:StyleID="s23"><Data ss:Type="Number">31.338325000000001</Data><NamedCell
      ss:Name="_FilterDatabase"/></Cell>
    <Cell ss:StyleID="s23"><Data ss:Type="Number">20.901800000000001</Data><NamedCell
      ss:Name="_FilterDatabase"/></Cell>
    <Cell ss:StyleID="s23"><Data ss:Type="Number">22.7515</Data><NamedCell
      ss:Name="_FilterDatabase"/></Cell>
   </Row>
   <Row>
    <Cell ss:StyleID="s23"><Data ss:Type="String">Gria2</Data><NamedCell
      ss:Name="_FilterDatabase"/></Cell>
    <Cell ss:StyleID="s23"><Data ss:Type="String">chr3</Data><NamedCell
      ss:Name="_FilterDatabase"/></Cell>
    <Cell ss:StyleID="s23"><Data ss:Type="Number">80510834</Data><NamedCell
      ss:Name="_FilterDatabase"/></Cell>
    <Cell ss:StyleID="s23"><Data ss:Type="String">exonic</Data><NamedCell
      ss:Name="_FilterDatabase"/></Cell>
    <Cell ss:StyleID="s23"><Data ss:Type="String">conserved</Data><NamedCell
      ss:Name="_FilterDatabase"/></Cell>
    <Cell ss:StyleID="s23"><Data ss:Type="Number">7684</Data><NamedCell
      ss:Name="_FilterDatabase"/></Cell>
    <Cell ss:StyleID="s23"><Data ss:Type="Number">99.713700000000003</Data><NamedCell
      ss:Name="_FilterDatabase"/></Cell>
    <Cell ss:StyleID="s23"><Data ss:Type="Number">6900</Data><NamedCell
      ss:Name="_FilterDatabase"/></Cell>
    <Cell ss:StyleID="s23"><Data ss:Type="Number">99.623199999999997</Data><NamedCell
      ss:Name="_FilterDatabase"/></Cell>
    <Cell ss:StyleID="s23"><Data ss:Type="Number">3151</Data><NamedCell
      ss:Name="_FilterDatabase"/></Cell>
    <Cell ss:StyleID="s23"><Data ss:Type="Number">99.555700000000002</Data><NamedCell
      ss:Name="_FilterDatabase"/></Cell>
    <Cell ss:StyleID="s23"><Data ss:Type="Number">5701</Data><NamedCell
      ss:Name="_FilterDatabase"/></Cell>
    <Cell ss:StyleID="s23"><Data ss:Type="Number">99.824600000000004</Data><NamedCell
      ss:Name="_FilterDatabase"/></Cell>
    <Cell ss:StyleID="s23"><Data ss:Type="Number">5771</Data><NamedCell
      ss:Name="_FilterDatabase"/></Cell>
    <Cell ss:StyleID="s23"><Data ss:Type="Number">99.393500000000003</Data><NamedCell
      ss:Name="_FilterDatabase"/></Cell>
    <Cell ss:StyleID="s23"><Data ss:Type="Number">4861</Data><NamedCell
      ss:Name="_FilterDatabase"/></Cell>
    <Cell ss:StyleID="s23"><Data ss:Type="Number">99.506299999999996</Data><NamedCell
      ss:Name="_FilterDatabase"/></Cell>
    <Cell ss:StyleID="s23"><Data ss:Type="Number">7978</Data><NamedCell
      ss:Name="_FilterDatabase"/></Cell>
    <Cell ss:StyleID="s23"><Data ss:Type="Number">99.498599999999996</Data><NamedCell
      ss:Name="_FilterDatabase"/></Cell>
    <Cell ss:StyleID="s23"><Data ss:Type="Number">5508</Data><NamedCell
      ss:Name="_FilterDatabase"/></Cell>
    <Cell ss:StyleID="s23"><Data ss:Type="Number">99.618700000000004</Data><NamedCell
      ss:Name="_FilterDatabase"/></Cell>
    <Cell ss:StyleID="s23"><Data ss:Type="Number">4334</Data><NamedCell
      ss:Name="_FilterDatabase"/></Cell>
    <Cell ss:StyleID="s23"><Data ss:Type="Number">99.838499999999996</Data><NamedCell
      ss:Name="_FilterDatabase"/></Cell>
    <Cell ss:StyleID="s23"><Data ss:Type="Number">6133</Data><NamedCell
      ss:Name="_FilterDatabase"/></Cell>
    <Cell ss:StyleID="s23"><Data ss:Type="Number">99.641300000000001</Data><NamedCell
      ss:Name="_FilterDatabase"/></Cell>
    <Cell ss:StyleID="s23"><Data ss:Type="Number">5031</Data><NamedCell
      ss:Name="_FilterDatabase"/></Cell>
    <Cell ss:StyleID="s23"><Data ss:Type="Number">99.622299999999996</Data><NamedCell
      ss:Name="_FilterDatabase"/></Cell>
    <Cell ss:StyleID="s23"><Data ss:Type="Number">5426</Data><NamedCell
      ss:Name="_FilterDatabase"/></Cell>
    <Cell ss:StyleID="s23"><Data ss:Type="Number">99.668300000000002</Data><NamedCell
      ss:Name="_FilterDatabase"/></Cell>
    <Cell ss:StyleID="s23"><Data ss:Type="Number">4034</Data><NamedCell
      ss:Name="_FilterDatabase"/></Cell>
    <Cell ss:StyleID="s23"><Data ss:Type="Number">99.826499999999996</Data><NamedCell
      ss:Name="_FilterDatabase"/></Cell>
    <Cell ss:StyleID="s23"><Data ss:Type="Number">4998</Data><NamedCell
      ss:Name="_FilterDatabase"/></Cell>
    <Cell ss:StyleID="s23"><Data ss:Type="Number">99.94</Data><NamedCell
      ss:Name="_FilterDatabase"/></Cell>
    <Cell ss:StyleID="s23"><Data ss:Type="Number">6075</Data><NamedCell
      ss:Name="_FilterDatabase"/></Cell>
    <Cell ss:StyleID="s23"><Data ss:Type="Number">99.753100000000003</Data><NamedCell
      ss:Name="_FilterDatabase"/></Cell>
    <Cell ss:StyleID="s23"><Data ss:Type="Number">5771</Data><NamedCell
      ss:Name="_FilterDatabase"/></Cell>
    <Cell ss:StyleID="s23"><Data ss:Type="Number">99.774699999999996</Data><NamedCell
      ss:Name="_FilterDatabase"/></Cell>
    <Cell ss:StyleID="s23"><Data ss:Type="Number">4527</Data><NamedCell
      ss:Name="_FilterDatabase"/></Cell>
    <Cell ss:StyleID="s23"><Data ss:Type="Number">99.558199999999999</Data><NamedCell
      ss:Name="_FilterDatabase"/></Cell>
    <Cell ss:StyleID="s23"><Data ss:Type="Number">3299</Data><NamedCell
      ss:Name="_FilterDatabase"/></Cell>
    <Cell ss:StyleID="s23"><Data ss:Type="Number">99.787800000000004</Data><NamedCell
      ss:Name="_FilterDatabase"/></Cell>
    <Cell ss:StyleID="s23"><Data ss:Type="Number">4150</Data><NamedCell
      ss:Name="_FilterDatabase"/></Cell>
    <Cell ss:StyleID="s23"><Data ss:Type="Number">99.831299999999999</Data><NamedCell
      ss:Name="_FilterDatabase"/></Cell>
    <Cell ss:StyleID="s23"><Data ss:Type="Number">3923</Data><NamedCell
      ss:Name="_FilterDatabase"/></Cell>
    <Cell ss:StyleID="s23"><Data ss:Type="Number">99.7196</Data><NamedCell
      ss:Name="_FilterDatabase"/></Cell>
    <Cell ss:StyleID="s23"><Data ss:Type="Number">6423</Data><NamedCell
      ss:Name="_FilterDatabase"/></Cell>
    <Cell ss:StyleID="s23"><Data ss:Type="Number">99.735299999999995</Data><NamedCell
      ss:Name="_FilterDatabase"/></Cell>
    <Cell ss:StyleID="s23"><Data ss:Type="Number">5281</Data><NamedCell
      ss:Name="_FilterDatabase"/></Cell>
    <Cell ss:StyleID="s23"><Data ss:Type="Number">99.678100000000001</Data><NamedCell
      ss:Name="_FilterDatabase"/></Cell>
    <Cell ss:StyleID="s23"><Data ss:Type="Number">6055</Data><NamedCell
      ss:Name="_FilterDatabase"/></Cell>
    <Cell ss:StyleID="s23"><Data ss:Type="Number">99.587100000000007</Data><NamedCell
      ss:Name="_FilterDatabase"/></Cell>
    <Cell ss:StyleID="s23"><Data ss:Type="Number">5288</Data><NamedCell
      ss:Name="_FilterDatabase"/></Cell>
    <Cell ss:StyleID="s23"><Data ss:Type="Number">99.565100000000001</Data><NamedCell
      ss:Name="_FilterDatabase"/></Cell>
    <Cell ss:StyleID="s23"><Data ss:Type="Number">99.591787499999995</Data><NamedCell
      ss:Name="_FilterDatabase"/></Cell>
    <Cell ss:StyleID="s23"><Data ss:Type="Number">99.692599999999999</Data><NamedCell
      ss:Name="_FilterDatabase"/></Cell>
    <Cell ss:StyleID="s23"><Data ss:Type="Number">99.773899999999998</Data><NamedCell
      ss:Name="_FilterDatabase"/></Cell>
    <Cell ss:StyleID="s23"><Data ss:Type="Number">99.641400000000004</Data><NamedCell
      ss:Name="_FilterDatabase"/></Cell>
   </Row>
   <Row>
    <Cell ss:StyleID="s23"><Data ss:Type="String">Kcna1</Data><NamedCell
      ss:Name="_FilterDatabase"/></Cell>
    <Cell ss:StyleID="s23"><Data ss:Type="String">chr6</Data><NamedCell
      ss:Name="_FilterDatabase"/></Cell>
    <Cell ss:StyleID="s23"><Data ss:Type="Number">126592176</Data><NamedCell
      ss:Name="_FilterDatabase"/></Cell>
    <Cell ss:StyleID="s23"><Data ss:Type="String">exonic</Data><NamedCell
      ss:Name="_FilterDatabase"/></Cell>
    <Cell ss:StyleID="s23"><Data ss:Type="String">conserved</Data><NamedCell
      ss:Name="_FilterDatabase"/></Cell>
    <Cell ss:StyleID="s23"><Data ss:Type="Number">5102</Data><NamedCell
      ss:Name="_FilterDatabase"/></Cell>
    <Cell ss:StyleID="s23"><Data ss:Type="Number">34.731499999999997</Data><NamedCell
      ss:Name="_FilterDatabase"/></Cell>
    <Cell ss:StyleID="s23"><Data ss:Type="Number">4311</Data><NamedCell
      ss:Name="_FilterDatabase"/></Cell>
[truncated: 1,702,560 more chars]
